# Supplementary material for: Growth of non-layered 2D transition metal nitrides enabled by transient chloride templates
Source: Nat Commun. 2026 Jan 14;17:1615. doi: 10.1038/s41467-026-68321-7 (PMC12905415; doi:10.1038/s41467-026-68321-7)
Supplement: Supplementary file 3 — Source Data [file 41467_2026_68321_MOESM3_ESM.xlsx]

## Sheet: Figure1a
X=Metal element		Chloride	Oxide	Sulfide
Y=Gibbs energy (eV/atom)	V	-5.15021	2.74371	4.33937
	Cr	-4.45437	-0.9019	0.19309
	Mn	-2.01338	-4.56727	3.24118
	Fe	-5.31909	-2.65941	1.02401
	Co	-3.54147	0.21308	2.44401
	Ni	-3.91261	-0.09951	2.23506

## Sheet: Figure 3d
Energy (keV)	Intensity (a.u.)
0	2212
0.01	2971
0.02	3096
0.03	2613
0.04	1639
0.05	849
0.06	481
0.07	387
0.08	420
0.09	400
0.1	373
0.11	355
0.12	314
0.13	309
0.14	300
0.15	282
0.16	334
0.17	337
0.18	336
0.19	413
0.2	488
0.21	580
0.22	752
0.23	1200
0.24	1870
0.25	2882
0.26	3965
0.27	4588
0.28	4344
0.29	3409
0.3	2231
0.31	1408
0.32	3105
0.33	3532
0.34	4220
0.35	5531
0.36	7780
0.37	11479
0.38	16061
0.39	20355
0.4	21967
0.41	20985
0.42	17323
0.43	12401
0.44	8167
0.45	5280
0.46	3416
0.47	2809
0.48	654
0.49	720
0.5	789
0.51	874
0.52	939
0.53	1094
0.54	1342
0.55	1663
0.56	2130
0.57	2643
0.58	3105
0.59	3532
0.6	4220
0.61	5531
0.62	5340
0.63	6447
0.64	6772
0.65	6189
0.66	4919
0.67	3458
0.68	2153
0.69	1308
0.7	868
0.71	650
0.72	506
0.73	470
0.74	425
0.75	400
0.76	358
0.77	348
0.78	372
0.79	426
0.8	439
0.81	420
0.82	419
0.83	380
0.84	390
0.85	394
0.86	390
0.87	436
0.88	530
0.89	713
0.9	963
0.91	1297
0.92	1505
0.93	1641
0.94	1559
0.95	1381
0.96	1076
0.97	850
0.98	624
0.99	516
1	475
1.01	414
1.02	412
1.03	434
1.04	408
1.05	383
1.06	387
1.07	356
1.08	338
1.09	349
1.1	342
1.11	363
1.12	360
1.13	370
1.14	365
1.15	364
1.16	383
1.17	382
1.18	414
1.19	403
1.2	392
1.21	424
1.22	488
1.23	515
1.24	530
1.25	585
1.26	571
1.27	537
1.28	517
1.29	502
1.3	447
1.31	437
1.32	427
1.33	401
1.34	404
1.35	400
1.36	406
1.37	400
1.38	429
1.39	417
1.4	407
1.41	420
1.42	436
1.43	425
1.44	413
1.45	450
1.46	502
1.47	501
1.48	520
1.49	524
1.5	508
1.51	485
1.52	462
1.53	456
1.54	434
1.55	418
1.56	384
1.57	389
1.58	366
1.59	398
1.6	405
1.61	389
1.62	413
1.63	403
1.64	385
1.65	387
1.66	451
1.67	464
1.68	538
1.69	604
1.7	719
1.71	890
1.72	1026
1.73	1139
1.74	1197
1.75	1133
1.76	1090
1.77	997
1.78	837
1.79	727
1.8	625
1.81	602
1.82	537
1.83	524
1.84	496
1.85	467
1.86	442
1.87	443
1.88	447
1.89	424
1.9	414
1.91	426
1.92	429
1.93	440
1.94	402
1.95	385
1.96	413
1.97	423
1.98	448
1.99	458
2	471
2.01	452
2.02	456
2.03	454
2.04	415
2.05	439
2.06	430
2.07	450
2.08	428
2.09	429
2.1	420
2.11	405
2.12	393
2.13	396
2.14	408
2.15	402
2.16	434
2.17	429
2.18	404
2.19	393
2.2	413
2.21	379
2.22	370
2.23	442
2.24	467
2.25	486
2.26	574
2.27	632
2.28	661
2.29	768
2.3	766
2.31	781
2.32	757
2.33	765
2.34	675
2.35	579
2.36	527
2.37	447
2.38	425
2.39	391
2.4	375
2.41	392
2.42	382
2.43	350
2.44	382
2.45	402
2.46	360
2.47	352
2.48	359
2.49	343
2.5	332
2.51	316
2.52	320
2.53	299
2.54	287
2.55	318
2.56	320
2.57	324
2.58	327
2.59	313
2.6	315
2.61	318
2.62	318
2.63	332
2.64	324
2.65	302
2.66	306
2.67	302
2.68	328
2.69	340
2.7	317
2.71	294
2.72	274
2.73	265
2.74	278
2.75	268
2.76	279
2.77	271
2.78	281
2.79	289
2.8	294
2.81	271
2.82	292
2.83	270
2.84	283
2.85	289
2.86	293
2.87	261
2.88	250
2.89	287
2.9	277
2.91	274
2.92	274
2.93	260
2.94	259
2.95	304
2.96	302
2.97	309
2.98	298
2.99	250
3	277
3.01	278
3.02	276
3.03	271
3.04	263
3.05	262
3.06	259
3.07	255
3.08	257
3.09	264
3.1	291
3.11	274
3.12	286
3.13	304
3.14	276
3.15	283
3.16	314
3.17	322
3.18	324
3.19	349
3.2	369
3.21	371
3.22	320
3.23	358
3.24	332
3.25	318
3.26	300
3.27	277
3.28	270
3.29	255
3.3	262
3.31	265
3.32	247
3.33	284
3.34	271
3.35	282
3.36	264
3.37	270
3.38	270
3.39	238
3.4	241
3.41	273
3.42	255
3.43	259
3.44	245
3.45	245
3.46	258
3.47	258
3.48	235
3.49	223
3.5	245
3.51	240
3.52	243
3.53	269
3.54	266
3.55	263
3.56	249
3.57	235
3.58	248
3.59	240
3.6	259
3.61	277
3.62	279
3.63	293
3.64	259
3.65	236
3.66	277
3.67	295
3.68	326
3.69	317
3.7	301
3.71	288
3.72	271
3.73	256
3.74	286
3.75	306
3.76	255
3.77	254
3.78	260
3.79	266
3.8	268
3.81	247
3.82	225
3.83	252
3.84	250
3.85	239
3.86	249
3.87	252
3.88	256
3.89	271
3.9	280
3.91	263
3.92	239
3.93	235
3.94	254
3.95	249
3.96	231
3.97	231
3.98	250
3.99	261
4	220
4.01	244
4.02	242
4.03	262
4.04	283
4.05	298
4.06	274
4.07	291
4.08	296
4.09	322
4.1	385
4.11	422
4.12	446
4.13	462
4.14	481
4.15	496
4.16	455
4.17	466
4.18	425
4.19	404
4.2	371
4.21	343
4.22	324
4.23	309
4.24	281
4.25	250
4.26	241
4.27	256
4.28	243
4.29	235
4.3	238
4.31	222
4.32	235
4.33	209
4.34	232
4.35	228
4.36	252
4.37	255
4.38	255
4.39	234
4.4	233
4.41	232
4.42	218
4.43	228
4.44	252
4.45	253
4.46	277
4.47	242
4.48	222
4.49	235
4.5	217
4.51	231
4.52	228
4.53	245
4.54	236
4.55	272
4.56	253
4.57	237
4.58	227
4.59	239
4.6	234
4.61	234
4.62	242
4.63	245
4.64	250
4.65	230
4.66	248
4.67	252
4.68	278
4.69	275
4.7	290
4.71	269
4.72	257
4.73	256
4.74	281
4.75	279
4.76	298
4.77	319
4.78	320
4.79	352
4.8	391
4.81	277
4.82	242
4.83	222
4.84	235
4.85	217
4.86	231
4.87	228
4.88	245
4.89	236
4.9	272
4.91	253
4.92	237
4.93	227
4.94	239
4.95	234
4.96	234
4.97	242
4.98	245
4.99	250
5	230
5.01	248
5.02	252
5.03	278
5.04	275
5.05	290
5.06	269
5.07	257
5.08	256
5.09	281
5.1	279
5.11	298
5.12	319
5.13	320
5.14	352
5.15	391
5.16	243
5.17	237
5.18	257
5.19	241
5.2	236
5.21	221
5.22	245
5.23	258
5.24	261
5.25	256
5.26	252
5.27	271
5.28	280
5.29	277
5.3	242
5.31	222
5.32	235
5.33	217
5.34	231
5.35	228
5.36	245
5.37	236
5.38	272
5.39	253
5.4	237
5.41	227
5.42	239
5.43	234
5.44	234
5.45	242
5.46	245
5.47	250
5.48	230
5.49	248
5.5	252
5.51	278
5.52	275
5.53	290
5.54	269
5.55	257
5.56	256
5.57	281
5.58	279
5.59	298
5.6	319
5.61	320
5.62	352
5.63	391
5.64	169
5.65	190
5.66	177
5.67	172
5.68	209
5.69	184
5.7	223
5.71	201
5.72	186
5.73	201
5.74	219
5.75	203
5.76	201
5.77	162
5.78	178
5.79	160
5.8	169
5.81	168
5.82	158
5.83	164
5.84	154
5.85	159
5.86	145
5.87	149
5.88	139
5.89	131
5.9	138
5.91	128
5.92	117
5.93	113
5.94	123
5.95	122
5.96	151
5.97	126
5.98	120
5.99	134
6	132
6.01	112
6.02	116
6.03	109
6.04	113
6.05	102
6.06	126
6.07	119
6.08	113
6.09	117
6.1	123
6.11	300
6.12	296
6.13	301
6.14	298
6.15	294
6.16	314
6.17	307
6.18	284
6.19	319
6.2	312
6.21	264
6.22	282
6.23	303
6.24	325
6.25	327
6.26	318
6.27	340
6.28	355
6.29	369
6.3	452
6.31	277
6.32	242
6.33	222
6.34	235
6.35	217
6.36	231
6.37	228
6.38	245
6.39	236
6.4	272
6.41	253
6.42	237
6.43	227
6.44	239
6.45	234
6.46	234
6.47	242
6.48	245
6.49	250
6.5	230
6.51	248
6.52	252
6.53	278
6.54	275
6.55	290
6.56	269
6.57	257
6.58	256
6.59	281
6.6	279
6.61	298
6.62	319
6.63	320
6.64	352
6.65	391
6.66	196
6.67	182
6.68	166
6.69	131
6.7	136
6.71	153
6.72	138
6.73	132
6.74	135
6.75	139
6.76	135
6.77	145
6.78	142
6.79	138
6.8	146
6.81	146
6.82	151
6.83	155
6.84	169
6.85	166
6.86	341
6.87	355
6.88	330
6.89	409
6.9	393
6.91	433
6.92	482
6.93	560
6.94	703
6.95	954
6.96	1237
6.97	1824
6.98	2577
6.99	3770
7	5195
7.01	7493
7.02	10280
7.03	13800
7.04	17898
7.05	22643
7.06	28120
7.07	33048
7.08	37561
7.09	42072
7.1	44625
7.11	46632
7.12	46289
7.13	45098
7.14	41553
7.15	37366
7.16	32211
7.17	27154
7.18	22214
7.19	17407
7.2	13221
7.21	9802
7.22	7091
7.23	4762
7.24	3161
7.25	2183
7.26	1416
7.27	964
7.28	654
7.29	497
7.3	399
7.31	362
7.32	294
7.33	124
7.34	118
7.35	121
7.36	124
7.37	132
7.38	126
7.39	121
7.4	133
7.41	137
7.42	131
7.43	129
7.44	125
7.45	136
7.46	121
7.47	147
7.48	143
7.49	135
7.5	126
7.51	118
7.52	151
7.53	127
7.54	137
7.55	125
7.56	131
7.57	109
7.58	137
7.59	145
7.6	132
7.61	124
7.62	139
7.63	138
7.64	135
7.65	144
7.66	119
7.67	122
7.68	143
7.69	120
7.7	137
7.71	127
7.72	122
7.73	133
7.74	122
7.75	136
7.76	133
7.77	125
7.78	144
7.79	130
7.8	134
7.81	147
7.82	148
7.83	169
7.84	172
7.85	209
7.86	184
7.87	223
7.88	201
7.89	186
7.9	201
7.91	219
7.92	203
7.93	201
7.94	162
7.95	178
7.96	160
7.97	169
7.98	168
7.99	158
8	164

## Sheet: Figure 3h
Energy (keV)	Intensity (a.u.)
0	6233
0.01	8633
0.02	9624
0.03	8104
0.04	4967
0.05	2280
0.06	799
0.07	284
0.08	181
0.09	183
0.1	172
0.11	194
0.12	209
0.13	177
0.14	187
0.15	165
0.16	158
0.17	187
0.18	194
0.19	185
0.2	188
0.21	216
0.22	232
0.23	292
0.24	352
0.25	486
0.26	585
0.27	652
0.28	630
0.29	517
0.3	368
0.31	265
0.32	212
0.33	394
0.34	412
0.35	408
0.36	892
0.37	1784
0.38	2304
0.39	3124
0.4	5052
0.41	4006
0.42	3970
0.43	2472
0.44	1984
0.45	1396
0.46	1382
0.47	1544
0.48	924
0.49	1230
0.5	1580
0.51	1911
0.52	1948
0.53	1763
0.54	1409
0.55	981
0.56	671
0.57	424
0.58	300
0.59	262
0.6	290
0.61	380
0.62	472
0.63	530
0.64	501
0.65	475
0.66	395
0.67	305
0.68	222
0.69	163
0.7	142
0.71	134
0.72	118
0.73	119
0.74	115
0.75	119
0.76	118
0.77	110
0.78	107
0.79	124
0.8	137
0.81	122
0.82	119
0.83	122
0.84	130
0.85	124
0.86	115
0.87	146
0.88	160
0.89	201
0.9	244
0.91	331
0.92	403
0.93	384
0.94	392
0.95	327
0.96	281
0.97	211
0.98	166
0.99	124
1	105
1.01	110
1.02	90
1.03	92
1.04	73
1.05	99
1.06	97
1.07	89
1.08	99
1.09	93
1.1	78
1.11	83
1.12	89
1.13	91
1.14	99
1.15	97
1.16	87
1.17	99
1.18	99
1.19	102
1.2	112
1.21	134
1.22	150
1.23	188
1.24	210
1.25	243
1.26	248
1.27	241
1.28	193
1.29	168
1.3	161
1.31	134
1.32	144
1.33	137
1.34	131
1.35	133
1.36	138
1.37	129
1.38	117
1.39	110
1.4	117
1.41	128
1.42	129
1.43	132
1.44	155
1.45	159
1.46	204
1.47	226
1.48	216
1.49	225
1.5	210
1.51	210
1.52	193
1.53	161
1.54	150
1.55	130
1.56	109
1.57	93
1.58	109
1.59	106
1.6	89
1.61	97
1.62	82
1.63	111
1.64	107
1.65	116
1.66	129
1.67	130
1.68	122
1.69	133
1.7	137
1.71	145
1.72	163
1.73	191
1.74	200
1.75	159
1.76	170
1.77	154
1.78	164
1.79	156
1.8	147
1.81	152
1.82	147
1.83	149
1.84	154
1.85	146
1.86	139
1.87	144
1.88	150
1.89	142
1.9	159
1.91	138
1.92	152
1.93	149
1.94	145
1.95	147
1.96	131
1.97	129
1.98	142
1.99	151
2	131
2.01	142
2.02	155
2.03	148
2.04	157
2.05	160
2.06	163
2.07	148
2.08	148
2.09	142
2.1	142
2.11	141
2.12	146
2.13	138
2.14	158
2.15	152
2.16	162
2.17	172
2.18	177
2.19	175
2.2	164
2.21	187
2.22	177
2.23	205
2.24	193
2.25	217
2.26	241
2.27	236
2.28	254
2.29	266
2.3	278
2.31	265
2.32	286
2.33	269
2.34	242
2.35	254
2.36	239
2.37	215
2.38	230
2.39	240
2.4	227
2.41	233
2.42	213
2.43	222
2.44	208
2.45	220
2.46	197
2.47	205
2.48	200
2.49	193
2.5	186
2.51	194
2.52	198
2.53	196
2.54	209
2.55	202
2.56	205
2.57	219
2.58	220
2.59	207
2.6	212
2.61	219
2.62	215
2.63	237
2.64	189
2.65	202
2.66	199
2.67	214
2.68	209
2.69	196
2.7	192
2.71	190
2.72	191
2.73	218
2.74	181
2.75	180
2.76	180
2.77	195
2.78	204
2.79	191
2.8	214
2.81	171
2.82	181
2.83	181
2.84	170
2.85	201
2.86	207
2.87	205
2.88	190
2.89	191
2.9	185
2.91	170
2.92	198
2.93	218
2.94	198
2.95	196
2.96	203
2.97	244
2.98	223
2.99	229
3	238
3.01	232
3.02	234
3.03	245
3.04	218
3.05	218
3.06	215
3.07	202
3.08	222
3.09	232
3.1	220
3.11	252
3.12	266
3.13	317
3.14	319
3.15	355
3.16	380
3.17	456
3.18	468
3.19	504
3.2	530
3.21	530
3.22	501
3.23	462
3.24	432
3.25	426
3.26	399
3.27	330
3.28	324
3.29	310
3.3	304
3.31	284
3.32	256
3.33	278
3.34	303
3.35	271
3.36	292
3.37	281
3.38	262
3.39	244
3.4	255
3.41	240
3.42	245
3.43	274
3.44	247
3.45	226
3.46	224
3.47	261
3.48	233
3.49	242
3.5	247
3.51	270
3.52	268
3.53	253
3.54	261
3.55	272
3.56	276
3.57	290
3.58	289
3.59	298
3.6	293
3.61	262
3.62	293
3.63	332
3.64	331
3.65	339
3.66	344
3.67	365
3.68	373
3.69	363
3.7	378
3.71	376
3.72	372
3.73	348
3.74	344
3.75	317
3.76	284
3.77	288
3.78	293
3.79	281
3.8	280
3.81	251
3.82	277
3.83	280
3.84	267
3.85	257
3.86	291
3.87	294
3.88	283
3.89	242
3.9	274
3.91	291
3.92	291
3.93	305
3.94	337
3.95	345
3.96	322
3.97	376
3.98	374
3.99	395
4	411
4.01	588
4.02	652
4.03	789
4.04	699
4.05	582
4.06	446
4.07	368
4.08	333
4.09	345
4.1	320
4.11	318
4.12	318
4.13	295
4.14	268
4.15	262
4.16	277
4.17	278
4.18	275
4.19	293
4.2	315
4.21	277
4.22	271
4.23	255
4.24	263
4.25	279
4.26	273
4.27	275
4.28	269
4.29	277
4.3	270
4.31	270
4.32	275
4.33	288
4.34	281
4.35	295
4.36	281
4.37	293
4.38	277
4.39	282
4.4	291
4.41	305
4.42	337
4.43	345
4.44	322
4.45	376
4.46	374
4.47	395
4.48	411
4.49	398
4.5	460
4.51	484
4.52	436
4.53	404
4.54	373
4.55	368
4.56	333
4.57	345
4.58	320
4.59	318
4.6	318
4.61	295
4.62	295
4.63	291
4.64	299
4.65	306
4.66	304
4.67	317
4.68	269
4.69	277
4.7	270
4.71	270
4.72	275
4.73	288
4.74	281
4.75	295
4.76	281
4.77	293
4.78	277
4.79	282
4.8	291
4.81	305
4.82	337
4.83	345
4.84	322
4.85	291
4.86	305
4.87	337
4.88	345
4.89	322
4.9	360
4.91	384
4.92	336
4.93	404
4.94	373
4.95	368
4.96	333
4.97	345
4.98	320
4.99	318
5	318
5.01	295
5.02	268
5.03	262
5.04	277
5.05	278
5.06	275
5.07	293
5.08	315
5.09	277
5.1	271
5.11	255
5.12	263
5.13	279
5.14	273
5.15	260
5.16	263
5.17	284
5.18	281
5.19	263
5.2	274
5.21	269
5.22	271
5.23	269
5.24	294
5.25	291
5.26	250
5.27	297
5.28	296
5.29	356
5.3	842
5.31	991
5.32	1018
5.33	1313
5.34	1653
5.35	2044
5.36	2596
5.37	3095
5.38	3706
5.39	4254
5.4	4651
5.41	5025
5.42	5265
5.43	5282
5.44	5064
5.45	4791
5.46	4403
5.47	3840
5.48	3323
5.49	2636
5.5	2185
5.51	1670
5.52	1292
5.53	999
5.54	786
5.55	566
5.56	487
5.57	391
5.58	344
5.59	343
5.6	322
5.61	303
5.62	236
5.63	254
5.64	266
5.65	278
5.66	265
5.67	286
5.68	269
5.69	242
5.7	254
5.71	239
5.72	215
5.73	236
5.74	254
5.75	266
5.76	278
5.77	265
5.78	286
5.79	269
5.8	242
5.81	254
5.82	239
5.83	215
5.84	152
5.85	149
5.86	145
5.87	147
5.88	131
5.89	129
5.9	142
5.91	151
5.92	131
5.93	142
5.94	155
5.95	148
5.96	157
5.97	160
5.98	163
5.99	148
6	148
6.01	142
6.02	142
6.03	141
6.04	146
6.05	138
6.06	158
6.07	152
6.08	162
6.09	172
6.1	177
6.11	175
6.12	164
6.13	187
6.14	177
6.15	205
6.16	193
6.17	217
6.18	241
6.19	236
6.2	254
6.21	266
6.22	278
6.23	265
6.24	286
6.25	269
6.26	242
6.27	236
6.28	254
6.29	266
6.3	278
6.31	265
6.32	286
6.33	269
6.34	242
6.35	254
6.36	239
6.37	215
6.38	236
6.39	254
6.4	266
6.41	278
6.42	265
6.43	286
6.44	269
6.45	242
6.46	254
6.47	239
6.48	215
6.49	283
6.5	273
6.51	224
6.52	193
6.53	195
6.54	189
6.55	139
6.56	139
6.57	163
6.58	155
6.59	155
6.6	156
6.61	163
6.62	143
6.63	166
6.64	161
6.65	224
6.66	193
6.67	195
6.68	189
6.69	139
6.7	139
6.71	163
6.72	155
6.73	155
6.74	156
6.75	163
6.76	143
6.77	166
6.78	161
6.79	143
6.8	160
6.81	145
6.82	139
6.83	157
6.84	179
6.85	164
6.86	167
6.87	189
6.88	204
6.89	238
6.9	262
6.91	264
6.92	262
6.93	211
6.94	259
6.95	238
6.96	218
6.97	198
6.98	198
6.99	189
7	160

## Sheet: Figure 3l
Energy (keV)	Intensity (a.u.)
0	5501
0.01	7458
0.02	8182
0.03	7007
0.04	4784
0.05	3271
0.06	2926
0.07	3158
0.08	3137
0.09	2743
0.1	2212
0.11	1749
0.12	1440
0.13	1259
0.14	1124
0.15	1147
0.16	1216
0.17	1335
0.18	1435
0.19	1478
0.2	1620
0.21	1900
0.22	2481
0.23	3699
0.24	5772
0.25	8740
0.26	11751
0.27	13503
0.28	12871
0.29	10309
0.3	7095
0.31	4878
0.32	3807
0.33	22192.8
0.34	28750.4
0.35	42039.2
0.36	61768
0.37	86609.6
0.38	106030
0.39	112358
0.4	99304.8
0.41	75275.2
0.42	49425.6
0.43	31640
0.44	21313.6
0.45	17729.6
0.46	18597.6
0.47	3853
0.48	5089
0.49	6963
0.5	9593
0.51	12012
0.52	13207
0.53	13008
0.54	11431
0.55	9812
0.56	8887
0.57	9843
0.58	12734
0.59	17112
0.6	21906
0.61	25440
0.62	25737
0.63	24114
0.64	21724
0.65	21298
0.66	25328
0.67	34703
0.68	48159
0.69	61799
0.7	70843
0.71	70741
0.72	61686
0.73	46860
0.74	31247
0.75	18813
0.76	10643
0.77	6334
0.78	4255
0.79	3214
0.8	2668
0.81	2263
0.82	1916
0.83	1651
0.84	1531
0.85	1389
0.86	1283
0.87	1352
0.88	1493
0.89	1769
0.9	2179
0.91	2645
0.92	3001
0.93	3176
0.94	3230
0.95	2823
0.96	2501
0.97	2091
0.98	1717
0.99	1557
1	1392
1.01	1289
1.02	1282
1.03	1332
1.04	1342
1.05	1379
1.06	1410
1.07	1367
1.08	1423
1.09	1388
1.1	1360
1.11	1416
1.12	1331
1.13	1292
1.14	1290
1.15	1330
1.16	1317
1.17	1304
1.18	1283
1.19	1313
1.2	1333
1.21	1338
1.22	1363
1.23	1420
1.24	1404
1.25	1414
1.26	1469
1.27	1437
1.28	1399
1.29	1371
1.3	1385
1.31	1398
1.32	1327
1.33	1284
1.34	1264
1.35	1251
1.36	1252
1.37	1283
1.38	1214
1.39	1313
1.4	1329
1.41	1342
1.42	1373
1.43	1428
1.44	1514
1.45	1529
1.46	1698
1.47	1847
1.48	1933
1.49	1874
1.5	1783
1.51	1708
1.52	1514
1.53	1380
1.54	1265
1.55	1121
1.56	1123
1.57	1065
1.58	1016
1.59	995
1.6	951
1.61	947
1.62	960
1.63	1002
1.64	1036
1.65	1096
1.66	1265
1.67	1498
1.68	1923
1.69	2621
1.7	3474
1.71	4587
1.72	5613
1.73	6350
1.74	6611
1.75	6513
1.76	5881
1.77	5088
1.78	3897
1.79	3015
1.8	2374
1.81	1856
1.82	1517
1.83	1371
1.84	1253
1.85	1175
1.86	1079
1.87	1054
1.88	1008
1.89	968
1.9	932
1.91	935
1.92	901
1.93	884
1.94	961
1.95	924
1.96	940
1.97	948
1.98	907
1.99	973
2	976
2.01	959
2.02	966
2.03	965
2.04	969
2.05	972
2.06	1007
2.07	985
2.08	1002
2.09	1002
2.1	1008
2.11	1061
2.12	1024
2.13	1060
2.14	1063
2.15	1037
2.16	1026
2.17	985
2.18	1013
2.19	986
2.2	1019
2.21	1025
2.22	1034
2.23	1040
2.24	1014
2.25	1081
2.26	1130
2.27	1153
2.28	1201
2.29	1247
2.3	1223
2.31	1263
2.32	1231
2.33	1219
2.34	1193
2.35	1133
2.36	1077
2.37	1041
2.38	1033
2.39	1031
2.4	1006
2.41	977
2.42	980
2.43	1002
2.44	937
2.45	952
2.46	962
2.47	983
2.48	946
2.49	898
2.5	894
2.51	895
2.52	911
2.53	906
2.54	910
2.55	921
2.56	903
2.57	938
2.58	919
2.59	937
2.6	945
2.61	898
2.62	900
2.63	926
2.64	930
2.65	923
2.66	897
2.67	935
2.68	885
2.69	841
2.7	838
2.71	830
2.72	837
2.73	796
2.74	805
2.75	832
2.76	813
2.77	820
2.78	795
2.79	775
2.8	800
2.81	799
2.82	772
2.83	782
2.84	757
2.85	747
2.86	753
2.87	757
2.88	746
2.89	748
2.9	706
2.91	764
2.92	790
2.93	776
2.94	817
2.95	805
2.96	754
2.97	788
2.98	794
2.99	782
3	831
3.01	796
3.02	798
3.03	756
3.04	758
3.05	700
3.06	759
3.07	745
3.08	752
3.09	715
3.1	750
3.11	789
3.12	776
3.13	745
3.14	780
3.15	777
3.16	766
3.17	814
3.18	784
3.19	763
3.2	756
3.21	763
3.22	757
3.23	773
3.24	699
3.25	745
3.26	756
3.27	830
3.28	801
3.29	815
3.3	851
3.31	859
3.32	855
3.33	860
3.34	841
3.35	767
3.36	746
3.37	781
3.38	746
3.39	750
3.4	748
3.41	708
3.42	700
3.43	690
3.44	662
3.45	699
3.46	707
3.47	646
3.48	688
3.49	675
3.5	678
3.51	649
3.52	644
3.53	673
3.54	694
3.55	670
3.56	638
3.57	680
3.58	669
3.59	669
3.6	696
3.61	721
3.62	690
3.63	742
3.64	768
3.65	778
3.66	800
3.67	807
3.68	832
3.69	828
3.7	877
3.71	824
3.72	823
3.73	769
3.74	753
3.75	697
3.76	649
3.77	635
3.78	661
3.79	624
3.8	587
3.81	605
3.82	638
3.83	636
3.84	591
3.85	585
3.86	562
3.87	596
3.88	627
3.89	622
3.9	604
3.91	637
3.92	609
3.93	620
3.94	593
3.95	578
3.96	622
3.97	614
3.98	588
3.99	614
4	636
4.01	587
4.02	604
4.03	585
4.04	582
4.05	568
4.06	631
4.07	614
4.08	595
4.09	600
4.1	590
4.11	598
4.12	595
4.13	586
4.14	581
4.15	579
4.16	583
4.17	578
4.18	534
4.19	567
4.2	574
4.21	585
4.22	586
4.23	603
4.24	558
4.25	556
4.26	564
4.27	595
4.28	576
4.29	557
4.3	557
4.31	546
4.32	547
4.33	578
4.34	550
4.35	559
4.36	529
4.37	552
4.38	552
4.39	552
4.4	513
4.41	530
4.42	529
4.43	547
4.44	525
4.45	542
4.46	556
4.47	532
4.48	564
4.49	585
4.5	563
4.51	587
4.52	585
4.53	582
4.54	608
4.55	629
4.56	693
4.57	676
4.58	744
4.59	772
4.6	804
4.61	838
4.62	892
4.63	1000
4.64	1057
4.65	1007
4.66	1031
4.67	992
4.68	965
4.69	902
4.7	815
4.71	759
4.72	699
4.73	629
4.74	606
4.75	573
4.76	586
4.77	516
4.78	514
4.79	509
4.8	500
4.81	478
4.82	511
4.83	481
4.84	504
4.85	488
4.86	491
4.87	510
4.88	515
4.89	499
4.9	528
4.91	513
4.92	514
4.93	523
4.94	532
4.95	467
4.96	521
4.97	529
4.98	508
4.99	511
5	515
5.01	511
5.02	524
5.03	499
5.04	496
5.05	514
5.06	507
5.07	487
5.08	520
5.09	490
5.1	478
5.11	510
5.12	548
5.13	526
5.14	493
5.15	533
5.16	540
5.17	528
5.18	515
5.19	530
5.2	525
5.21	532
5.22	558
5.23	529
5.24	540
5.25	557
5.26	563
5.27	572
5.28	594
5.29	554
5.3	603
5.31	595
5.32	607
5.33	626
5.34	659
5.35	650
5.36	672
5.37	639
5.38	618
5.39	621
5.4	635
5.41	652
5.42	663
5.43	615
5.44	641
5.45	649
5.46	606
5.47	580
5.48	595
5.49	535
5.5	579
5.51	540
5.52	506
5.53	567
5.54	581
5.55	542
5.56	533
5.57	530
5.58	509
5.59	495
5.6	519
5.61	535
5.62	511
5.63	524
5.64	508
5.65	488
5.66	554
5.67	525
5.68	506
5.69	513
5.7	500
5.71	541
5.72	507
5.73	504
5.74	491
5.75	540
5.76	480
5.77	501
5.78	529
5.79	558
5.8	556
5.81	548
5.82	499
5.83	529
5.84	556
5.85	606
5.86	549
5.87	584
5.88	600
5.89	648
5.9	634
5.91	635
5.92	638
5.93	633
5.94	623
5.95	622
5.96	650
5.97	649
5.98	645
5.99	636
6	657
6.01	664
6.02	664
6.03	615
6.04	664
6.05	665
6.06	701
6.07	731
6.08	774
6.09	801
6.1	778
6.11	787
6.12	847
6.13	882
6.14	936
6.15	976
6.16	1050
6.17	1076
6.18	1163
6.19	1280
6.2	1505
6.21	1806
6.22	2276
6.23	3022
6.24	3936
6.25	5615
6.26	7922
6.27	11236
6.28	15837
6.29	22005
6.3	29851
6.31	39502
6.32	50867
6.33	63562
6.34	77110
6.35	90710
6.36	103848
6.37	115530
6.38	123645
6.39	128990
6.4	130330
6.41	126763
6.42	120454
6.43	110864
6.44	98696
6.45	84840
6.46	70799
6.47	57260
6.48	44628
6.49	34173
6.5	25268
6.51	18262
6.52	12887
6.53	8732
6.54	5861
6.55	4054
6.56	2739
6.57	1959
6.58	1553
6.59	1254
6.6	1036
6.61	954
6.62	864
6.63	824
6.64	831
6.65	853
6.66	822
6.67	899
6.68	905
6.69	952
6.7	1021
6.71	1034
6.72	1060
6.73	1080
6.74	1072
6.75	1090
6.76	1155
6.77	1148
6.78	1176
6.79	1186
6.8	1126
6.81	1166
6.82	1149
6.83	1221
6.84	1184
6.85	1286
6.86	1328
6.87	1429
6.88	1505
6.89	1745
6.9	2000
6.91	2410
6.92	2715
6.93	3410
6.94	4099
6.95	5117
6.96	6342
6.97	7497
6.98	8970
6.99	10680
7	12397

## Sheet: FIgure 4c
Energy (keV)	Intensity (a.u.)
0.1125	-3.34286
0.1175	11.2286
0.1225	23.7429
0.1275	37.5143
0.1325	34.7429
0.1375	42.9429
0.1425	47.1143
0.1475	45.2857
0.1525	33.3143
0.1575	25.0286
0.1625	30.7143
0.1675	37.0286
0.1725	42.6857
0.1775	46.6
0.1825	49.8
0.1875	50.7714
0.1925	49.4
0.1975	51.2286
0.2025	46.8571
0.2075	43.1429
0.2125	43.6857
0.2175	55.7714
0.2225	73.4857
0.2275	84.3143
0.2325	87.2
0.2375	95.5714
0.2425	106.857
0.2475	144.886
0.2525	192.314
0.2575	250
0.2625	295.857
0.2675	367.457
0.2725	411.743
0.2775	443.286
0.2825	459.086
0.2875	485.971
0.2925	464.514
0.2975	403.914
0.3025	313.686
0.3075	263.257
0.3125	211.829
0.3175	162.086
0.3225	111.829
0.3275	93.7714
0.3325	76.1714
0.3375	63.4571
0.3425	60.0286
0.3475	58.0286
0.3525	154.2
0.3575	255.543
0.3625	362.171
0.3675	463.286
0.3725	663.457
0.3775	862.2
0.3825	1059.06
0.3875	1263.91
0.3925	1475.91
0.3975	1575.46
0.4025	1567.06
0.4075	1462.74
0.4125	1271.8
0.4175	1071.14
0.4225	872.086
0.4275	669.743
0.4325	476.714
0.4375	369.486
0.4425	74.8286
0.4475	81.5714
0.4525	86.2
0.4575	80.6
0.4625	95.0857
0.4675	114.857
0.4725	141.971
0.4775	177.486
0.4825	233.714
0.4875	301.286
0.4925	397.314
0.4975	528.4
0.5025	693.4
0.5075	870.943
0.5125	1108
0.5175	1316.51
0.5225	1512.2
0.5275	1610.77
0.5325	1667.77
0.5375	1675.4
0.5425	1612.29
0.5475	1448.2
0.5525	1219.89
0.5575	1041.74
0.5625	837.543
0.5675	648.857
0.5725	442.914
0.5775	308.543
0.5825	199.657
0.5875	135.4
0.5925	100.543
0.5975	90.0571
0.6025	63.2571
0.6075	69.4286
0.6125	63.5429
0.6175	65.1143
0.6225	77.5714
0.6275	89.2
0.6325	95.1714
0.6375	106.429
0.6425	122.229
0.6475	135.343
0.6525	146.714
0.6575	165.286
0.6625	197.229
0.6675	219.514
0.6725	246
0.6775	282.686
0.6825	317.2
0.6875	256.114
0.6925	275.743
0.6975	271.343
0.7025	270.2
0.7075	280.114
0.7125	261.714
0.7175	262.143
0.7225	261.429
0.7275	227.8
0.7325	267.743
0.7375	232.914
0.7425	271.343
0.7475	270.2
0.7525	280.114
0.7575	261.714
0.7625	282.143
0.7675	291.429
0.7725	297.8
0.7775	307.743
0.7825	832.914
0.7875	995.486
0.7925	1018.2
0.7975	984.143
0.8025	1018.03
0.8075	1057.94
0.8125	981.714
0.8175	877.743
0.8225	779.543
0.8275	678.029
0.8325	611
0.8375	500.943
0.8425	451
0.8475	446.543
0.8525	425.229
0.8575	416.257
0.8625	406.657
0.8675	399.114
0.8725	372.029
0.8775	306.086
0.8825	268.4
0.8875	263.657
0.8925	252.657
0.8975	240.857
0.9025	208.429
0.9075	168.6
0.9125	141.143
0.9175	107.543
0.9225	88.2
0.9275	78.2857
0.9325	71.6571
0.9375	67.7714
0.9425	61.5429
0.9475	61.1143
0.9525	60.5429
0.9575	50.5143
0.9625	40.8571
0.9675	40.5429
0.9725	40.9143
0.9775	33.8286
0.9825	27.5143
0.9875	28.8571
0.9925	29.4571
0.9975	29.4571
1.0025	26.6
1.0075	21.8286
1.0125	16.4286
1.0175	19.5714
1.0225	22.4
1.0275	23.0286
1.0325	18.1714
1.0375	16.2
1.0425	17.9429
1.0475	19.9714
1.0525	16.2857
1.0575	14.4286
1.0625	12.4286
1.0675	14.1143
1.0725	18.7714
1.0775	20.1143
1.0825	15.9143
1.0875	15.1429
1.0925	19.1714
1.0975	18.7143
1.1025	16.0286
1.1075	16.4571
1.1125	14.4571
1.1175	15.2571
1.1225	14.6857
1.1275	16.2286
1.1325	16.6286
1.1375	16.5429
1.1425	14.8571
1.1475	15.5714
1.1525	20.3714
1.1575	21.1143
1.1625	19.7429
1.1675	19.0857
1.1725	16.1429
1.1775	14.3714
1.1825	15.2286
1.1875	19.3429
1.1925	24.5143
1.1975	27.8857
1.2025	26.0857
1.2075	19.7429
1.2125	16.4571
1.2175	17.2286
1.2225	18.4857
1.2275	17.6857
1.2325	15.4571
1.2375	20.2857
1.2425	22.8286
1.2475	25.9714
1.2525	28.7429
1.2575	26.2571
1.2625	18.4286
1.2675	16.9714
1.2725	21.6
1.2775	15.5714
1.2825	11.8571
1.2875	16.6857
1.2925	22.4
1.2975	21.1714
1.3025	23.6571
1.3075	25.0571
1.3125	21.6286
1.3175	15.7714
1.3225	15.4857
1.3275	14.9714
1.3325	16.7429
1.3375	16.6286
1.3425	22.5143
1.3475	20.5143
1.3525	22.1429
1.3575	17.4857
1.3625	23
1.3675	21.4286
1.3725	20.5714
1.3775	21.2286
1.3825	24.8857
1.3875	21.7714
1.3925	20.2857
1.3975	19.1429
1.4025	18.5714
1.4075	16.0857
1.4125	24.3429
1.4175	24.9429
1.4225	20.6571
1.4275	18.0571
1.4325	20.9143
1.4375	16.8857
1.4425	15.4
1.4475	21.1429
1.4525	23.6286
1.4575	21.8
1.4625	17.7429
1.4675	18.4
1.4725	22.8857
1.4775	32.8857
1.4825	32.0571
1.4875	25.3714
1.4925	20.9143
1.4975	23.2857
1.5025	22.5714
1.5075	19.2286
1.5125	21.0571
1.5175	26.8286
1.5225	23.1429
1.5275	13.2857
1.5325	21.3429
1.5375	26.4
1.5425	26.6286
1.5475	19.8571
1.5525	21.6857
1.5575	21.5714
1.5625	22.3143
1.5675	20.6286
1.5725	18.6857
1.5775	24.5143
1.5825	26.9143
1.5875	26.7714
1.5925	23
1.5975	18.2571
1.6025	16.6857
1.6075	16.5143
1.6125	17.8857
1.6175	13.6286
1.6225	16.2
1.6275	18.8571
1.6325	20.9714
1.6375	19.3143
1.6425	18.8
1.6475	16.5429
1.6525	15.6857
1.6575	16.5714
1.6625	18.8857
1.6675	16.2
1.6725	19.4286
1.6775	20.8
1.6825	22.3429
1.6875	18.1714
1.6925	17.6571
1.6975	15.6
1.7025	18.2286
1.7075	22.3143
1.7125	25.9714
1.7175	24.0857
1.7225	23.7143
1.7275	27.1429
1.7325	27.5429
1.7375	23.4571
1.7425	20.1429
1.7475	26.5143
1.7525	28.4857
1.7575	27.8
1.7625	30.0286
1.7675	33.6857
1.7725	31.9714
1.7775	25.3143
1.7825	26.7714
1.7875	27.0857
1.7925	28.2857
1.7975	24.3143
1.8025	20
1.8075	16.5143
1.8125	17.6857
1.8175	19.2857
1.8225	19.3714
1.8275	16.6286
1.8325	16.9714
1.8375	16.6
1.8425	20
1.8475	20.7429
1.8525	23
1.8575	20.5143
1.8625	16.6857
1.8675	11.3429
1.8725	13.1143
1.8775	17.2857
1.8825	20.1143
1.8875	17.3714
1.8925	14.8
1.8975	12.8857
1.9025	15.2857
1.9075	16.6286
1.9125	15.8286
1.9175	16.2286
1.9225	17.7714
1.9275	15.6571
1.9325	11.8
1.9375	13.7429
1.9425	17.9714
1.9475	20.1143
1.9525	18.6286
1.9575	15.3429
1.9625	15.3143
1.9675	14.8
1.9725	14.6
1.9775	14.9714
1.9825	18.4
1.9875	16.0571
1.9925	17.3429
1.9975	22.6
2.0025	25.6571
2.0075	21.4286
2.0125	19.1143
2.0175	17.4286
2.0225	22.4857
2.0275	20.8571
2.0325	18.8571
2.0375	13.8286
2.0425	14.7429
2.0475	17.2571
2.0525	21.2286
2.0575	22.3714
2.0625	19.5143
2.0675	19.4
2.0725	19.2571
2.0775	17.3143
2.0825	17.3714
2.0875	19.5714
2.0925	18.7714
2.0975	20.1429
2.1025	17.3143
2.1075	15.4
2.1125	9.74286
2.1175	13.3429
2.1225	11.1143
2.1275	12.4
2.1325	11.8857
2.1375	15.4857
2.1425	14.3714
2.1475	15.1143
2.1525	14.3143
2.1575	13.7429
2.1625	16.2286
2.1675	17.5714
2.1725	17.7429
2.1775	14.0286
2.1825	14.0571
2.1875	11.3429
2.1925	11.3143
2.1975	16.1143
2.2025	18.3714
2.2075	14.4286
2.2125	10.9143
2.2175	14.4
2.2225	15.5714
2.2275	14.3429
2.2325	14.8571
2.2375	15.8
2.2425	13.7429
2.2475	12.0571
2.2525	10
2.2575	10
2.2625	8.17143
2.2675	11.8286
2.2725	16.8857
2.2775	20.9714
2.2825	18.5143
2.2875	15.6
2.2925	14.9714
2.2975	20.3429
2.3025	19.5714
2.3075	18.5143
2.3125	14.5429
2.3175	18
2.3225	18.4571
2.3275	18.3143
2.3325	17.5714
2.3375	15.9143
2.3425	13.2
2.3475	12.8857
2.3525	16.7714
2.3575	16.2286
2.3625	15.8571
2.3675	15.0286
2.3725	16.1143
2.3775	14.3429
2.3825	18.4857
2.3875	17.8286
2.3925	18.0857
2.3975	15.8571
2.4025	14.0857
2.4075	14.4
2.4125	17.6
2.4175	17.7429
2.4225	16.4857
2.4275	16.7714
2.4325	14.9143
2.4375	11.6286
2.4425	11.7143
2.4475	15.2
2.4525	16.6286
2.4575	16.9429
2.4625	13.8
2.4675	12.6286
2.4725	13.4
2.4775	13.8
2.4825	14.8286
2.4875	13.0571
2.4925	12.6
2.4975	11.0286
2.5025	12.7714
2.5075	11.1429
2.5125	11.2857
2.5175	12.3143
2.5225	12.5714
2.5275	10.6
2.5325	8.22857
2.5375	9.71429
2.5425	12.8857
2.5475	12.2857
2.5525	12.6286
2.5575	10
2.5625	7.94286
2.5675	9.28571
2.5725	12.1714
2.5775	17.4
2.5825	14.1429
2.5875	16.8286
2.5925	16.7143
2.5975	19.6571
2.6025	12.7714
2.6075	9.02857
2.6125	8.2
2.6175	9.62857
2.6225	13
2.6275	14.5143
2.6325	15.8571
2.6375	15.4
2.6425	16.0571
2.6475	14.4857
2.6525	16.4286
2.6575	15.8
2.6625	14.1143
2.6675	13.0857
2.6725	11.4571
2.6775	10.1429
2.6825	8.85714
2.6875	13.1714
2.6925	13.9714
2.6975	13.6571
2.7025	11.5714
2.7075	12.5714
2.7125	10.4857
2.7175	9.45714
2.7225	11.7429
2.7275	11.6857
2.7325	11.8571
2.7375	11.3143
2.7425	14
2.7475	12.7714
2.7525	11.5143
2.7575	9.94286
2.7625	13.2571
2.7675	13.4286
2.7725	10.1429
2.7775	9.42857
2.7825	12.1143
2.7875	15.3143
2.7925	15.6857
2.7975	15.2857
2.8025	12.6571
2.8075	12.1714
2.8125	12.0857
2.8175	11.4
2.8225	10.9429
2.8275	9.71429
2.8325	10.6286
2.8375	11.9714
2.8425	12.9143
2.8475	11.0857
2.8525	10.5143
2.8575	11.5714
2.8625	13.0857
2.8675	14.1714
2.8725	14.3143
2.8775	15.6286
2.8825	14.9429
2.8875	11.8571
2.8925	6.57143
2.8975	8.48571
2.9025	10.2286
2.9075	10.0571
2.9125	9.17143
2.9175	14.2571
2.9225	16.2857
2.9275	14.2857
2.9325	10.2286
2.9375	10.7143
2.9425	10.6
2.9475	10.9714
2.9525	10.0571
2.9575	9.57143
2.9625	9.8
2.9675	9.68571
2.9725	9.02857
2.9775	10.9714
2.9825	11.2857
2.9875	12.2286
2.9925	11.5714
2.9975	12.8571
3.0025	10.2571
3.0075	11.5143
3.0125	13.0571
3.0175	12.1714
3.0225	8.91429
3.0275	7.85714
3.0325	8.14286
3.0375	7.82857
3.0425	8.62857
3.0475	8.51429
3.0525	7.54286
3.0575	7.77143
3.0625	8.77143
3.0675	7.54286
3.0725	5.91429
3.0775	6.05714
3.0825	7.97143
3.0875	8.34286
3.0925	9.31429
3.0975	8.54286
3.1025	9.68571
3.1075	9.82857
3.1125	11.0857
3.1175	12.2571
3.1225	10.9714
3.1275	7.6
3.1325	5.17143
3.1375	7.77143
3.1425	10.4571
3.1475	10.6
3.1525	9.17143
3.1575	10.0857
3.1625	12.4286
3.1675	10.8571
3.1725	8.57143
3.1775	8.22857
3.1825	8.54286
3.1875	8.91429
3.1925	7.31429
3.1975	8.6
3.2025	8.68571
3.2075	10.6857
3.2125	10.2571
3.2175	10.4857
3.2225	10.4286
3.2275	9.65714
3.2325	8.91429
3.2375	10.2
3.2425	11.3714
3.2475	10.5143
3.2525	8.42857
3.2575	8.82857
3.2625	9.91429
3.2675	9.48571
3.2725	10.1143
3.2775	12.5714
3.2825	14.5714
3.2875	12.5714
3.2925	11.7143
3.2975	12.8
3.3025	12.4
3.3075	10.8
3.3125	8.77143
3.3175	9.22857
3.3225	9.97143
3.3275	10.1429
3.3325	8.45714
3.3375	8.82857
3.3425	8.28571
3.3475	7.48571
3.3525	6.94286
3.3575	9.62857
3.3625	11.1429
3.3675	11.0571
3.3725	10.8
3.3775	15.7714
3.3825	17.1429
3.3875	11.5714
3.3925	7.02857
3.3975	5.57143
3.4025	8.22857
3.4075	6.82857
3.4125	7.8
3.4175	7.28571
3.4225	10.8286
3.4275	8.57143
3.4325	5.68571
3.4375	6.42857
3.4425	11
3.4475	12.7143
3.4525	9.08571
3.4575	7.57143
3.4625	5.45714
3.4675	7.48571
3.4725	7.8
3.4775	7.51429
3.4825	5.74286
3.4875	6.91429
3.4925	7.28571
3.4975	5.17143
3.5025	5.48571
3.5075	6.34286
3.5125	8.6
3.5175	8.85714
3.5225	10.2571
3.5275	10.2571
3.5325	8.34286
3.5375	3.85714
3.5425	5.6
3.5475	9.71429
3.5525	11.6
3.5575	9.14286
3.5625	6.68571
3.5675	8.02857
3.5725	11.3714
3.5775	13.3714
3.5825	8
3.5875	5.37143
3.5925	4.65714
3.5975	9.65714
3.6025	8.74286
3.6075	9.42857
3.6125	7.25714
3.6175	5.51429
3.6225	6.74286
3.6275	10.4857
3.6325	11.4571
3.6375	7.57143
3.6425	7.77143
3.6475	11.6
3.6525	11.6571
3.6575	11.5429
3.6625	10.4
3.6675	12.0571
3.6725	9.62857
3.6775	10.3714
3.6825	11.1429
3.6875	12
3.6925	11.5143
3.6975	9.28571
3.7025	11.8571
3.7075	13.8857
3.7125	13.0286
3.7175	11.3143
3.7225	13.0857
3.7275	15.1429
3.7325	11.4286
3.7375	11.5143
3.7425	10.9143
3.7475	11.7143
3.7525	8.8
3.7575	9.97143
3.7625	9.34286
3.7675	9.05714
3.7725	8.57143
3.7775	9.4
3.7825	6.4
3.7875	7.08571
3.7925	7.97143
3.7975	8.65714
3.8025	6.97143
3.8075	10.2
3.8125	9.6
3.8175	7.88571
3.8225	8.94286
3.8275	10
3.8325	6.45714
3.8375	4.2
3.8425	8.22857
3.8475	9.45714
3.8525	8.48571
3.8575	6.85714
3.8625	7.54286
3.8675	7.31429
3.8725	8
3.8775	6.74286
3.8825	7.02857
3.8875	7.8
3.8925	8.94286
3.8975	8.14286
3.9025	7
3.9075	8.71429
3.9125	12.0286
3.9175	13.8571
3.9225	11.5714
3.9275	9
3.9325	8.11429
3.9375	6.77143
3.9425	8.08571
3.9475	8.08571
3.9525	8.37143
3.9575	7.42857
3.9625	7.62857
3.9675	7.2
3.9725	6.05714
3.9775	8.71429
3.9825	9.51429
3.9875	10.4
3.9925	7.6
3.9975	6.8
4.0025	8.68571
4.0075	10.0857
4.0125	8.48571
4.0175	6.57143
4.0225	5.45714
4.0275	3.8
4.0325	6.51429
4.0375	9.34286
4.0425	9.4
4.0475	7.45714
4.0525	9.8
4.0575	9.85714
4.0625	9.45714
4.0675	7.57143
4.0725	6.57143
4.0775	6.02857
4.0825	6.05714
4.0875	6.51429
4.0925	5.4
4.0975	5.94286
4.1025	7.74286
4.1075	8.05714
4.1125	5.42857
4.1175	5.2
4.1225	7.54286
4.1275	10.2
4.1325	7.77143
4.1375	6.91429
4.1425	7.28571
4.1475	9.42857
4.1525	7.65714
4.1575	5.08571
4.1625	3.25714
4.1675	4.34286
4.1725	6.4
4.1775	6.82857
4.1825	6.77143
4.1875	7.65714
4.1925	6.8
4.1975	8.08571
4.2025	8.22857
4.2075	8.57143
4.2125	7.22857
4.2175	8.65714
4.2225	10.4571
4.2275	9.25714
4.2325	7.48571
4.2375	6.4
4.2425	7.14286
4.2475	5.25714
4.2525	6.2
4.2575	11.8286
4.2625	14.1143
4.2675	10.0286
4.2725	5.68571
4.2775	5.31429
4.2825	5.82857
4.2875	8.97143
4.2925	9.57143
4.2975	7.22857
4.3025	4
4.3075	3.8
4.3125	4.54286
4.3175	5.71429
4.3225	9.54286
4.3275	10.2
4.3325	6.91429
4.3375	4.22857
4.3425	4.68571
4.3475	8.31429
4.3525	6.65714
4.3575	6.68571
4.3625	5.6
4.3675	4.82857
4.3725	4.22857
4.3775	7.28571
4.3825	10.1714
4.3875	8.91429
4.3925	8.77143
4.3975	8.97143
4.4025	10.0286
4.4075	10.4857
4.4125	8.97143
4.4175	8.31429
4.4225	8.94286
4.4275	11.5429
4.4325	10.3714
4.4375	9.45714
4.4425	6.28571
4.4475	8.34286
4.4525	7.28571
4.4575	7.37143
4.4625	3.14286
4.4675	6.54286
4.4725	6.37143
4.4775	7.08571
4.4825	2.68571
4.4875	5.25714
4.4925	6.74286
4.4975	7.88571
4.5025	2.94286
4.5075	3.34286
4.5125	5
4.5175	9.14286
4.5225	7.77143
4.5275	6.88571
4.5325	5.05714
4.5375	5.42857
4.5425	4.48571
4.5475	4.51429
4.5525	5.91429
4.5575	9.77143
4.5625	9.68571
4.5675	6.62857
4.5725	5.94286
4.5775	7.51429
4.5825	9.74286
4.5875	9.77143
4.5925	9.68571
4.5975	9.2
4.6025	9.02857
4.6075	6.42857
4.6125	6.4
4.6175	7.31429
4.6225	7.65714
4.6275	6.22857
4.6325	6.22857
4.6375	5.45714
4.6425	4.37143
4.6475	5.88571
4.6525	6.45714
4.6575	6.08571
4.6625	5.11429
4.6675	5.8
4.6725	8.11429
4.6775	8.97143
4.6825	10.1143
4.6875	7.02857
4.6925	4.14286
4.6975	1.71429
4.7025	2.68571
4.7075	3.91429
4.7125	5.57143
4.7175	6.68571
4.7225	5.97143
4.7275	4.68571
4.7325	4.25714
4.7375	5.48571
4.7425	5.57143
4.7475	8.14286
4.7525	10.6
4.7575	9.25714
4.7625	5.45714
4.7675	2.85714
4.7725	5.17143
4.7775	7.17143
4.7825	7.51429
4.7875	4.94286
4.7925	5.57143
4.7975	6.4
4.8025	7.8
4.8075	5.57143
4.8125	4.51429
4.8175	6.05714
4.8225	9.88571
4.8275	8.6
4.8325	6.08571
4.8375	6.68571
4.8425	6.28571
4.8475	6.05714
4.8525	4.2
4.8575	2.42857
4.8625	2.54286
4.8675	5.11429
4.8725	7.02857
4.8775	5.05714
4.8825	4.11429
4.8875	2.62857
4.8925	5.48571
4.8975	7.34286
4.9025	6.25714
4.9075	5.05714
4.9125	9.31429
4.9175	9.34286
4.9225	5.34286
4.9275	2.28571
4.9325	3.42857
4.9375	4
4.9425	8.11429
4.9475	9.6
4.9525	7.62857
4.9575	3.22857
4.9625	3.02857
4.9675	4.31429
4.9725	6.08571
4.9775	5.74286
4.9825	5.51429
4.9875	5.74286
4.9925	5.57143
4.9975	6.45714
5.0025	5.42857
5.0075	5.82857
5.0125	6.54286
5.0175	7.65714
5.0225	5.85714
5.0275	4.22857
5.0325	5.28571
5.0375	5.11429
5.0425	6.05714
5.0475	5.37143
5.0525	3.91429
5.0575	4.4
5.0625	6.17143
5.0675	5.85714
5.0725	3.94286
5.0775	4.97143
5.0825	6.6
5.0875	6.48571
5.0925	6.08571
5.0975	6.85714
5.1025	7.62857
5.1075	8.28571
5.1125	5.94286
5.1175	8.77143
5.1225	11.4857
5.1275	11.6
5.1325	8.54286
5.1375	8.45714
5.1425	10.2
5.1475	10.0571
5.1525	9
5.1575	7.68571
5.1625	8.82857
5.1675	10.9143
5.1725	10.0571
5.1775	10.4857
5.1825	8.05714
5.1875	7.94286
5.1925	9.88571
5.1975	12.2
5.2025	8.37143
5.2075	5.51429
5.2125	5.62857
5.2175	7.8
5.2225	9.97143
5.2275	8.54286
5.2325	5.31429
5.2375	6.48571
5.2425	12.4286
5.2475	11.4286
5.2525	6.14286
5.2575	3.42857
5.2625	5.88571
5.2675	7.51429
5.2725	6.48571
5.2775	5.51429
5.2825	4.31429
5.2875	6.88571
5.2925	8.42857
5.2975	8.62857
5.3025	6.31429
5.3075	6.51429
5.3125	6.91429
5.3175	6.31429
5.3225	4.51429
5.3275	4.6
5.3325	6.05714
5.3375	6.25714
5.3425	5.17143
5.3475	4.48571
5.3525	6.8
5.3575	7
5.3625	6.57143
5.3675	4.45714
5.3725	6.45714
5.3775	6.28571
5.3825	6.11429
5.3875	6
5.3925	7.57143
5.3975	8.6
5.4025	6.37143
5.4075	5.05714
5.4125	6.4
5.4175	9.4
5.4225	9.6
5.4275	7.14286
5.4325	5.28571
5.4375	1.94286
5.4425	3.51429
5.4475	4.14286
5.4525	5.4
5.4575	3.8
5.4625	8.22857
5.4675	8.14286
5.4725	6.25714
5.4775	1.94286
5.4825	4.31429
5.4875	5.51429
5.4925	7.97143
5.4975	7.8
5.5025	6.74286
5.5075	5.54286
5.5125	5.54286
5.5175	5.17143
5.5225	4.94286
5.5275	7.57143
5.5325	9.65714
5.5375	7.31429
5.5425	5.88571
5.5475	6.97143
5.5525	7.14286
5.5575	5.8
5.5625	4.11429
5.5675	4.97143
5.5725	4.2
5.5775	3.85714
5.5825	3.42857
5.5875	3.62857
5.5925	5.05714
5.5975	4.51429
5.6025	5.4
5.6075	4.02857
5.6125	4.11429
5.6175	4.08571
5.6225	5.48571
5.6275	4.14286
5.6325	6.25714
5.6375	8.05714
5.6425	7.8
5.6475	5.68571
5.6525	6.45714
5.6575	7.62857
5.6625	6.37143
5.6675	4.34286
5.6725	5.14286
5.6775	6.57143
5.6825	7.48571
5.6875	7.91429
5.6925	7.94286
5.6975	4.71429
5.7025	3.25714
5.7075	4.97143
5.7125	5.42857
5.7175	4.74286
5.7225	7.54286
5.7275	8.17143
5.7325	7.31429
5.7375	4.45714
5.7425	7.31429
5.7475	7.65714
5.7525	9.6
5.7575	7.4
5.7625	8.34286
5.7675	6.51429
5.7725	6.11429
5.7775	3.31429
5.7825	6.31429
5.7875	7.4
5.7925	5.62857
5.7975	6.22857
5.8025	9.31429
5.8075	8.37143
5.8125	6.02857
5.8175	9.57143
5.8225	11.9714
5.8275	10.7714
5.8325	9.42857
5.8375	7.11429
5.8425	7.25714
5.8475	6.48571
5.8525	7.65714
5.8575	6.37143
5.8625	7.94286
5.8675	9
5.8725	8.88571
5.8775	7.2
5.8825	5.05714
5.8875	6.71429
5.8925	6.51429
5.8975	5.8
5.9025	4.74286
5.9075	4.45714
5.9125	7.85714
5.9175	9.28571
5.9225	7.88571
5.9275	7.57143
5.9325	9.54286
5.9375	8.74286
5.9425	5.82857
5.9475	6.05714
5.9525	4.17143
5.9575	4.45714
5.9625	6.2
5.9675	6.42857
5.9725	6.28571
5.9775	5.68571
5.9825	4.62857
5.9875	5.51429
5.9925	8.54286
5.9975	8.17143
6.0025	6.85714
6.0075	9.42857
6.0125	9.85714
6.0175	6.45714
6.0225	3.34286
6.0275	2.37143
6.0325	4.91429
6.0375	7
6.0425	9.05714
6.0475	4.51429
6.0525	3.34286
6.0575	1.91429
6.0625	4.65714
6.0675	4.94286
6.0725	6.2
6.0775	3.8
6.0825	3.71429
6.0875	3.11429
6.0925	4.62857
6.0975	6.82857
6.1025	7.2
6.1075	4.8
6.1125	4
6.1175	4.8
6.1225	3.85714
6.1275	3.08571
6.1325	3.22857
6.1375	3.94286
6.1425	6.25714
6.1475	5.94286
6.1525	2.45714
6.1575	2.37143
6.1625	3.91429
6.1675	4.31429
6.1725	4.82857
6.1775	6.8
6.1825	5.68571
6.1875	3.91429
6.1925	5.68571
6.1975	8.4
6.2025	8.31429
6.2075	5.94286
6.2125	5.25714
6.2175	4.54286
6.2225	3.45714
6.2275	3.65714
6.2325	5.4
6.2375	6.85714
6.2425	8.82857
6.2475	8.8
6.2525	7.8
6.2575	6.54286
6.2625	6.68571
6.2675	7
6.2725	10
6.2775	4.77143
6.2825	5.17143
6.2875	6.11429
6.2925	5.4
6.2975	5.62857
6.3025	6.22857
6.3075	9.82857
6.3125	5.8
6.3175	9.57143
6.3225	10.4857
6.3275	5.42857
6.3325	5.51429
6.3375	8.54286
6.3425	5.77143
6.3475	5.17143
6.3525	5.62857
6.3575	5.68571
6.3625	7.37143
6.3675	6.94286
6.3725	5.34286
6.3775	7.71429
6.3825	4.11429
6.3875	8.8
6.3925	7.31429
6.3975	3.71429
6.4025	6.14286
6.4075	8.74286
6.4125	5.28571
6.4175	9.4
6.4225	8.22857
6.4275	7.14286
6.4325	7.25714
6.4375	7.42857
6.4425	5.94286
6.4475	5.4
6.4525	5.45714
6.4575	5.42857
6.4625	6.51429
6.4675	5.74286
6.4725	4.85714
6.4775	4.08571
6.4825	4.51429
6.4875	8.37143
6.4925	3.82857
6.4975	8.71429
6.5025	2.17143
6.5075	1.08571
6.5125	6.77143
6.5175	2.48571
6.5225	8.51429
6.5275	6.8
6.5325	1.74286
6.5375	5.88571
6.5425	7.4
6.5475	7.17143
6.5525	7.42857
6.5575	5.91429
6.5625	8.54286
6.5675	9.2
6.5725	8.22857
6.5775	8.6
6.5825	9.08571
6.5875	7.54286
6.5925	5.97143
6.5975	6.25714
6.6025	6.31429
6.6075	5.71429
6.6125	7.85714
6.6175	6.28571
6.6225	6.22857
6.6275	8.22857
6.6325	9.97143
6.6375	8.02857
6.6425	5.4
6.6475	6.45714
6.6525	4.65714
6.6575	7.4
6.6625	7.17143
6.6675	7.42857
6.6725	5.91429
6.6775	8.54286
6.6825	9.2
6.6875	8.22857
6.6925	8.6
6.6975	9.08571
6.7025	7.54286
6.7075	5.97143
6.7125	5.97143
6.7175	8.08571
6.7225	8.82857
6.7275	7.4
6.7325	7.17143
6.7375	7.42857
6.7425	5.91429
6.7475	8.54286
6.7525	9.2
6.7575	8.22857
6.7625	8.6
6.7675	9.08571
6.7725	7.54286
6.7775	8.02857
6.7825	5.4
6.7875	6.45714
6.7925	4.65714
6.7975	7.4
6.8025	7.17143
6.8075	7.42857
6.8125	5.91429
6.8175	8.54286
6.8225	9.2
6.8275	8.22857
6.8325	8.6
6.8375	9.08571
6.8425	7.54286
6.8475	8.02857
6.8525	5.4
6.8575	6.45714
6.8625	4.65714
6.8675	7.4
6.8725	7.17143
6.8775	7.42857
6.8825	5.91429
6.8875	8.54286
6.8925	9.2
6.8975	5.42857
6.9025	6.51429
6.9075	5.74286
6.9125	4.85714
6.9175	4.08571
6.9225	4.51429
6.9275	8.37143
6.9325	3.82857
6.9375	8.71429
6.9425	2.17143
6.9475	1.08571
6.9525	5.42857
6.9575	6.51429
6.9625	5.74286
6.9675	4.85714
6.9725	4.08571
6.9775	4.51429
6.9825	8.37143
6.9875	3.82857
6.9925	8.71429
6.9975	2.17143
7.0025	1.08571
7.0075	5.94286
7.0125	5.4
7.0175	5.45714
7.0225	5.42857
7.0275	6.51429
7.0325	5.74286
7.0375	4.85714
7.0425	4.08571
7.0475	4.51429
7.0525	8.37143
7.0575	3.82857
7.0625	8.71429
7.0675	2.17143
7.0725	1.08571
7.0775	6.77143
7.0825	15.1714
7.0875	10.6286
7.0925	16.1429
7.0975	11.8571
7.1025	18.7429
7.1075	8.62857
7.1125	15.1714
7.1175	11.1143
7.1225	14.9143
7.1275	21.5143
7.1325	17.3143
7.1375	12
7.1425	13.9714
7.1475	11.1714
7.1525	13.7143
7.1575	12.3429
7.1625	10.8571
7.1675	6.37143
7.1725	9.45714
7.1775	11.8857
7.1825	11.4857
7.1875	7.85714
7.1925	5.91429
7.1975	7.17143
7.2025	8.74286
7.2075	9.08571
7.2125	5.88571
7.2175	4.05714
7.2225	4.71429
7.2275	7.34286
7.2325	8
7.2375	7.4
7.2425	7.28571
7.2475	6.62857
7.2525	5.08571
7.2575	6.22857
7.2625	7.91429
7.2675	7.54286
7.2725	5.08571
7.2775	5.91429
7.2825	4.97143
7.2875	4.54286
7.2925	6.91429
7.2975	7.6
7.3025	8.77143
7.3075	10.0857
7.3125	12.0286
7.3175	9.48571
7.3225	9.42857
7.3275	10.2
7.3325	9.17143
7.3375	26.2
7.3425	6.62857
7.3475	5.08571
7.3525	6.22857
7.3575	7.91429
7.3625	7.54286
7.3675	5.08571
7.3725	5.91429
7.3775	4.97143
7.3825	4.54286
7.3875	6.91429
7.3925	7.6
7.3975	8.77143
7.4025	10.0857
7.4075	12.0286
7.4125	9.48571
7.4175	9.42857
7.4225	10.2
7.4275	9.17143
7.4325	26.2
7.4375	6.62857
7.4425	5.08571
7.4475	6.22857
7.4525	7.91429
7.4575	7.54286
7.4625	5.08571
7.4675	5.91429
7.4725	4.97143
7.4775	4.54286
7.4825	6.91429
7.4875	7.6
7.4925	8.77143
7.4975	10.0857
7.5025	12.0286
7.5075	9.48571
7.5125	9.42857
7.5175	10.2
7.5225	9.17143
7.5275	26.2
7.5325	4.97143
7.5375	17.1429
7.5425	16.5714
7.5475	15.0857
7.5525	13.9143
7.5575	14.9429
7.5625	14.6857
7.5675	15.4
7.5725	15.2571
7.5775	16.9429
7.5825	14.5429
7.5875	15.4
7.5925	18.4857
7.5975	16.2857
7.6025	13.0286
7.6075	16.2857
7.6125	13.0286
7.6175	15.9143
7.6225	133.514
7.6275	140.571
7.6325	146.914
7.6375	147.4
7.6425	148.543
7.6475	139.371
7.6525	127.086
7.6575	121
7.6625	122.571
7.6675	132.2
7.6725	136.886
7.6775	130
7.6825	335.771
7.6875	328.743
7.6925	318.543
7.6975	500.2
7.7025	602.514
7.7075	696.486
7.7125	585.6
7.7175	577.343
7.7225	570.971
7.7275	473.171
7.7325	363.4
7.7375	362.286
7.7425	261.771
7.7475	258.6
7.7525	152.343
7.7575	150.057
7.7625	41.7143
7.7675	25.6857
7.7725	24.3143
7.7775	30
7.7825	35.0571
7.7875	28.6571
7.7925	18.0571
7.7975	11.1143
7.8025	14.7429
7.8075	16.9429
7.8125	14.2857
7.8175	13.6286
7.8225	11.9714
7.8275	10.2857
7.8325	6.91429
7.8375	8.14286
7.8425	6.28571
7.8475	6.11429
7.8525	5.65714
7.8575	7.25714
7.8625	7.48571
7.8675	5.82857
7.8725	5.02857
7.8775	6.05714
7.8825	8.94286
7.8875	9.28571
7.8925	11.7429
7.8975	11.3143
7.9025	14.0286
7.9075	15.1714
7.9125	16.6857
7.9175	24.3143
7.9225	30
7.9275	35.0571
7.9325	28.6571
7.9375	18.0571
7.9425	11.1143
7.9475	14.7429
7.9525	16.9429
7.9575	14.2857
7.9625	13.6286
7.9675	11.9714
7.9725	10.2857
7.9775	6.91429
7.9825	8.14286
7.9875	16.6857
7.9925	13.3143
7.9975	17.0857
8.0025	23.1714
8.0075	22.1143
8.0125	5.82857
8.0175	5.02857
8.0225	6.05714
8.0275	8.94286
8.0325	9.28571
8.0375	11.7429
8.0425	11.3143
8.0475	14.0286
8.0525	15.1714
8.0575	16.6857
8.0625	13.3143
8.0675	17.0857
8.0725	23.1714
8.0775	22.1143
8.0825	5.82857
8.0875	5.02857
8.0925	6.05714
8.0975	8.94286
8.1025	9.28571
8.1075	11.7429
8.1125	11.3143
8.1175	14.0286
8.1225	15.1714
8.1275	16.6857
8.1325	13.3143
8.1375	17.0857
8.1425	23.1714
8.1475	22.1143
8.1525	19.9714
8.1575	28.4286
8.1625	30.2571
8.1675	29.8
8.1725	30.0571
8.1775	23.7429
8.1825	26.8571
8.1875	27.0571
8.1925	25.9714
8.1975	19.5429
8.2025	20.9143
8.2075	25.9429
8.2125	30
8.2175	26.3143
8.2225	23.8857
8.2275	24.7143
8.2325	29.2
8.2375	29.7714
8.2425	30.8286
8.2475	29.6857
8.2525	27.0857
8.2575	25.1429
8.2625	27.3714
8.2675	58.6571
8.2725	126.343
8.2775	228.457
8.2825	234.571
8.2875	311.457
8.2925	328.371
8.2975	328.943
8.3025	436.429
8.3075	239.514
8.3125	229.314
8.3175	219.143
8.3225	119.571
8.3275	120.143
8.3325	71.5714
8.3375	51.8286
8.3425	16.3714
8.3475	15.0857
8.3525	15.2857
8.3575	18.6857
8.3625	17.9429
8.3675	15.3429
8.3725	12.0857
8.3775	12.0286
8.3825	9.11429
8.3875	8.28571
8.3925	8
8.3975	8.08571
8.4025	7.45714
8.4075	6.22857
8.4125	2.62857
8.4175	0.88571
8.4225	3.28571
8.4275	4.62857
8.4325	4.25714
8.4375	2.34286
8.4425	3.34286
8.4475	5.57143
8.4525	5.31429
8.4575	4.45714
8.4625	3.54286
8.4675	4.37143
8.4725	3.71429
8.4775	4.02857
8.4825	3.4
8.4875	3
8.4925	2.51429
8.4975	2.48571
8.5025	2.08571
8.5075	1
8.5125	1.34286
8.5175	2.65714
8.5225	4.34286
8.5275	4.31429
8.5325	3.68571
8.5375	2.31429
8.5425	3.02857
8.5475	4.31429
8.5525	4.82857
8.5575	3.17143
8.5625	2.17143
8.5675	3.51429
8.5725	3.2
8.5775	3.4
8.5825	3.2
8.5875	3.42857
8.5925	2.85714
8.5975	2.45714
8.6025	2.45714
8.6075	2.14286
8.6125	3.42857
8.6175	3.91429
8.6225	3.57143
8.6275	2.68571
8.6325	0.97143
8.6375	1.11429
8.6425	4.68571
8.6475	5.91429
8.6525	5.68571
8.6575	2.74286
8.6625	4
8.6675	2.08571
8.6725	3.91429
8.6775	3.51429
8.6825	4.54286
8.6875	2.97143
8.6925	4.2
8.6975	5.14286
8.7025	4.74286
8.7075	2.51429
8.7125	2.17143
8.7175	3.82857
8.7225	4.57143
8.7275	4.77143
8.7325	4.05714
8.7375	3.94286
8.7425	3.22857
8.7475	3.51429
8.7525	3.82857
8.7575	5.08571
8.7625	6
8.7675	5.48571
8.7725	5.11429
8.7775	3.45714
8.7825	2.2
8.7875	1.91429
8.7925	2.88571
8.7975	6.48571
8.8025	9.51429
8.8075	9
8.8125	7.4
8.8175	7.25714
8.8225	7.8
8.8275	5.88571
8.8325	6.6
8.8375	10.1143
8.8425	12.4286
8.8475	11.7143
8.8525	9.57143
8.8575	11.6
8.8625	12.8857
8.8675	14.1143
8.8725	14.2286
8.8775	13.1429
8.8825	17.4571
8.8875	17.7143
8.8925	17.1714
8.8975	14.8571
8.9025	15.2857
8.9075	13.5143
8.9125	11.5714
8.9175	12.1429
8.9225	12.5714
8.9275	17.4286
8.9325	18.3714
8.9375	16.6286
8.9425	12.4571
8.9475	12.2286
8.9525	12.0286
8.9575	11.3429
8.9625	10.6286
8.9675	9.17143
8.9725	7.05714
8.9775	5.74286
8.9825	8.74286
8.9875	11.2571
8.9925	11.4
8.9975	9.34286
9.0025	5.48571

## Sheet: Figure 4f
Energy (keV)	Intensity (a.u.)
0.1075	0.00735
0.1125	-0.05878
0.1175	0.04163
0.1225	0.21551
0.1275	0.53469
0.1325	0.43102
0.1375	0.58857
0.1425	0.77143
0.1475	0.95429
0.1525	0.53143
0.1575	0.29878
0.1625	0.35837
0.1675	0.48
0.1725	0.8702
0.1775	1.19837
0.1825	1.26286
0.1875	0.84735
0.1925	0.67429
0.1975	0.60816
0.2025	0.88163
0.2075	1.54449
0.2125	1.64
0.2175	1.06857
0.2225	0.79102
0.2275	1.44163
0.2325	1.72571
0.2375	1.06367
0.2425	0.93143
0.2475	6.54939
0.2525	5.03224
0.2575	4.84776
0.2625	3.64367
0.2675	2.35796
0.2725	1.27796
0.2775	1.01633
0.2825	0.63224
0.2875	0.67102
0.2925	0.90286
0.2975	0.62939
0.3025	0.46082
0.3075	0.52816
0.3125	7.28735
0.3175	4.71592
0.3225	2.55592
0.3275	2.03265
0.3325	1.26449
0.3375	1.34204
0.3425	1.80571
0.3475	1.25878
0.3525	0.92163
0.3575	1.05633
0.3625	1.57388
0.3675	1.20816
0.3725	5.06122
0.3775	11.2816
0.3825	17.4
0.3875	21.0343
0.3925	28.8229
0.3975	31.1453
0.4025	37.2988
0.4075	41.1102
0.4125	37.6767
0.4175	31.2865
0.4225	27.1861
0.4275	16.0073
0.4325	11.8939
0.4375	6.51102
0.4425	1.3649
0.4475	1.26367
0.4525	2.42531
0.4575	3.31755
0.4625	3.64816
0.4675	2.74939
0.4725	1.3702
0.4775	1.94816
0.4825	3.02612
0.4875	3.61184
0.4925	5.07143
0.4975	7.21306
0.5025	8.46408
0.5075	8.73837
0.5125	10.5229
0.5175	14.8408
0.5225	17.6837
0.5275	18.8971
0.5325	18.5506
0.5375	19.8294
0.5425	19.269
0.5475	18.0531
0.5525	14.9331
0.5575	12.6837
0.5625	9.31633
0.5675	7.16163
0.5725	5.45061
0.5775	5.08857
0.5825	3.78122
0.5875	3.02082
0.5925	2.70694
0.5975	3.20367
0.6025	2.88
0.6075	2.06122
0.6125	1.10408
0.6175	0.90816
0.6225	1.4151
0.6275	2.50163
0.6325	3.29265
0.6375	3.7649
0.6425	3.67755
0.6475	3.25755
0.6525	2.67143
0.6575	2.23265
0.6625	1.83143
0.6675	1.40041
0.6725	2.34408
0.6775	4.26571
0.6825	6.01959
0.6875	6.10204
0.6925	6.85306
0.6975	8.03755
0.7025	9.5098
0.7075	9.43755
0.7125	10.0547
0.7175	10.7931
0.7225	11.1988
0.7275	10.8902
0.7325	10.4914
0.7375	9.82898
0.7425	8.01918
0.7475	6.9902
0.7525	6.67429
0.7575	7.22408
0.7625	7.08122
0.7675	5.78653
0.7725	3.76776
0.7775	3.05061
0.7825	3.73347
0.7875	4.43102
0.7925	3.76449
0.7975	3.15061
0.8025	3.23837
0.8075	3.75224
0.8125	3.33306
0.8175	2.74082
0.8225	2.58898
0.8275	4.91837
0.8325	4.69388
0.8375	5.51918
0.8425	7.18612
0.8475	7.56
0.8525	5.85959
0.8575	4.10531
0.8625	3.30367
0.8675	3.25551
0.8725	2.41633
0.8775	1.60816
0.8825	1.80327
0.8875	2.87265
0.8925	3.79265
0.8975	3.79755
0.9025	3.45959
0.9075	2.37959
0.9125	1.64653
0.9175	1.47592
0.9225	2.1249
0.9275	2.37469
0.9325	1.90531
0.9375	0.8449
0.9425	0.09796
0.9475	0.43429
0.9525	1.06776
0.9575	1.46694
0.9625	1.07265
0.9675	0.87755
0.9725	0.53224
0.9775	0.30612
0.9825	0.28408
0.9875	0.70857
0.9925	0.76735
0.9975	0.30857
1.0025	-0.02449
1.0075	-0.05143
1.0125	0.00735
1.0175	0
1.0225	0.00735
1.0275	-0.04408
1.0325	-0.07592
1.0375	0.28408
1.0425	1.07592
1.0475	1.46122
1.0525	1.10286
1.0575	0.56571
1.0625	0.36571
1.0675	0.14694
1.0725	0.38449
1.0775	0.9902
1.0825	1.13551
1.0875	0.65143
1.0925	0.56571
1.0975	0.80245
1.1025	0.59755
1.1075	0.35755
1.1125	0.25061
1.1175	0.35755
1.1225	0.58286
1.1275	0.91265
1.1325	0.55592
1.1375	0.06857
1.1425	-0.1102
1.1475	-0.03673
1.1525	-0.02449
1.1575	0.30857
1.1625	0.76
1.1675	0.76
1.1725	0.30857
1.1775	-0.01714
1.1825	-0.1102
1.1875	0.04163
1.1925	0.28163
1.1975	0.42694
1.2025	0.30857
1.2075	0.30857
1.2125	0.42694
1.2175	0.28163
1.2225	0.03429
1.2275	-0.05878
1.2325	0.00735
1.2375	0
1.2425	0
1.2475	0.00735
1.2525	-0.05878
1.2575	0.04163
1.2625	0.22286
1.2675	0.46122
1.2725	0.5902
1.2775	0.74286
1.2825	0.67673
1.2875	0.62449
1.2925	0.73551
1.2975	0.71592
1.3025	0.26449
1.3075	-0.04898
1.3125	0.26449
1.3175	0.70857
1.3225	0.80163
1.3275	0.52408
1.3325	0.50286
1.3375	0.43837
1.3425	0.56163
1.3475	0.4898
1.3525	0.52735
1.3575	0.21551
1.3625	0.04163
1.3675	-0.05143
1.3725	-0.05143
1.3775	0.03429
1.3825	0.27429
1.3875	0.50041
1.3925	0.17143
1.3975	-0.01469
1.4025	0.55837
1.4075	1.53469
1.4125	1.46122
1.4175	0.65878
1.4225	0.16653
1.4275	0.42449
1.4325	0.50449
1.4375	0.56163
1.4425	0.43102
1.4475	0.56163
1.4525	0.49714
1.4575	0.46857
1.4625	0.2498
1.4675	0.32327
1.4725	0.36816
1.4775	0.32327
1.4825	0.2498
1.4875	0.46122
1.4925	0.56327
1.4975	0.46122
1.5025	0.25714
1.5075	0.25714
1.5125	0.46122
1.5175	0.55592
1.5225	0.52
1.5275	0.21551
1.5325	0.04898
1.5375	-0.11755
1.5425	0.04163
1.5475	0.27429
1.5525	0.48571
1.5575	0.28163
1.5625	-0.01714
1.5675	-0.08327
1.5725	0.31592
1.5775	0.76
1.5825	0.76
1.5875	0.30857
1.5925	-0.02449
1.5975	-0.05143
1.6025	0.00735
1.6075	0
1.6125	0.00735
1.6175	-0.05878
1.6225	0.04163
1.6275	0.21551
1.6325	0.52
1.6375	0.54857
1.6425	0.52
1.6475	0.21551
1.6525	0.04163
1.6575	-0.05878
1.6625	0.02204
1.6675	-0.11755
1.6725	0.07592
1.6775	0.4898
1.6825	1.01306
1.6875	0.76408
1.6925	0.59592
1.6975	0.37224
1.7025	0.56898
1.7075	0.4898
1.7125	0.53469
1.7175	0.16408
1.7225	0.01714
1.7275	0.2498
1.7325	0.78204
1.7375	0.64245
1.7425	0.39184
1.7475	0.42122
1.7525	0.87837
1.7575	1.11429
1.7625	1.62286
1.7675	1.67673
1.7725	1.11755
1.7775	0.22531
1.7825	-0.06857
1.7875	-0.04408
1.7925	0.00735
1.7975	0.00735
1.8025	-0.05143
1.8075	-0.02449
1.8125	0.31592
1.8175	0.70857
1.8225	0.74286
1.8275	0.55837
1.8325	0.78449
1.8375	0.86531
1.8425	0.8702
1.8475	0.79837
1.8525	0.96163
1.8575	0.43837
1.8625	0.1102
1.8675	0.16408
1.8725	0.44163
1.8775	0.31592
1.8825	0.2498
1.8875	0.46857
1.8925	0.49714
1.8975	0.55429
1.9025	0.4898
1.9075	0.52735
1.9125	0.2302
1.9175	-0.06857
1.9225	-0.04163
1.9275	0.53143
1.9325	1.28
1.9375	1.30857
1.9425	0.82857
1.9475	0.19102
1.9525	-0.0098
1.9575	-0.05143
1.9625	0.00735
1.9675	0.01469
1.9725	-0.11755
1.9775	0.06857
1.9825	0.55592
1.9875	0.91265
1.9925	0.58286
1.9975	0.3502
2.0025	0.30939
2.0075	0.33061
2.0125	0.2498
2.0175	0.47592
2.0225	0.43837
2.0275	0.60327
2.0325	0.65388
2.0375	1.03755
2.0425	0.9551
2.0475	1.3902
2.0525	1.46531
2.0575	1.32898
2.0625	0.47265
2.0675	-0.03429
2.0725	-0.07592
2.0775	0.28898
2.0825	0.48571
2.0875	0.28163
2.0925	-0.02449
2.0975	-0.02449
2.1025	0.28898
2.1075	0.43429
2.1125	0.2498
2.1175	0.34286
2.1225	0.70122
2.1275	0.76735
2.1325	0.32327
2.1375	-0.14204
2.1425	0.02449
2.1475	0.49714
2.1525	1.00571
2.1575	0.8302
2.1625	0.49551
2.1675	0.19102
2.1725	0.32327
2.1775	0.43429
2.1825	0.22286
2.1875	0.07592
2.1925	0.15673
2.1975	0.53469
2.2025	0.4898
2.2075	0.56163
2.2125	0.43102
2.2175	0.56898
2.2225	0.43102
2.2275	0.57633
2.2325	0.37224
2.2375	0.59592
2.2425	0.76408
2.2475	1.01306
2.2525	0.4898
2.2575	0.07592
2.2625	-0.11755
2.2675	0.01469
2.2725	0
2.2775	0.00735
2.2825	-0.05143
2.2875	-0.01714
2.2925	0.25714
2.2975	0.74286
2.3025	1.0098
2.3075	1.10286
2.3125	1.0098
2.3175	0.74286
2.3225	0.25714
2.3275	-0.01714
2.3325	-0.04408
2.3375	-0.04408
2.3425	-0.02449
2.3475	0.30857
2.3525	0.76
2.3575	0.76
2.3625	0.31592
2.3675	-0.08327
2.3725	-0.00245
2.3775	0.17143
2.3825	0.50286
2.3875	0.80571
2.3925	1.25551
2.3975	1.28408
2.4025	1.1102
2.4075	0.68408
2.4125	0.20571
2.4175	0.02449
2.4225	0.16408
2.4275	0.52735
2.4325	0.54857
2.4375	0.52
2.4425	0.21551
2.4475	0.04163
2.4525	-0.05878
2.4575	0.00735
2.4625	0
2.4675	0
2.4725	0
2.4775	0.00735
2.4825	-0.05878
2.4875	0.03429
2.4925	0.28163
2.4975	0.42694
2.5025	0.31592
2.5075	0.2498
2.5125	0.46857
2.5175	0.49714
2.5225	0.55429
2.5275	0.4898
2.5325	0.54204
2.5375	0.09796
2.5425	0.1102
2.5475	0.4898
2.5525	0.98612
2.5575	0.4898
2.5625	0.10286
2.5675	0.16408
2.5725	0.44163
2.5775	0.30857
2.5825	0.30857
2.5875	0.42694
2.5925	0.28163
2.5975	0.03429
2.6025	-0.05878
2.6075	0.01469
2.6125	-0.05878
2.6175	0.04163
2.6225	0.22286
2.6275	0.46122
2.6325	0.58286
2.6375	0.79429
2.6425	0.70122
2.6475	0.32327
2.6525	-0.08327
2.6575	-0.0098
2.6625	0.22286
2.6675	0.52
2.6725	0.54857
2.6775	0.52735
2.6825	0.15673
2.6875	0.08327
2.6925	0.15673
2.6975	0.52735
2.7025	0.54857
2.7075	0.52735
2.7125	0.15673
2.7175	0.07592
2.7225	0.21551
2.7275	0.49306
2.7325	0.27429
2.7375	0.03429
2.7425	-0.05878
2.7475	0.02939
2.7525	-0.17633
2.7575	0.10286
2.7625	0.82286
2.7675	1.45714
2.7725	0.82286
2.7775	0.10286
2.7825	-0.15429
2.7875	-0.15429
2.7925	0.11755
2.7975	0.72
2.8025	1.40816
2.8075	1.44
2.8125	1.62286
2.8175	1.34367
2.8225	0.63918
2.8275	-0.04898
2.8325	-0.10286
2.8375	0.01469
2.8425	0
2.8475	0
2.8525	0
2.8575	0
2.8625	0
2.8675	0
2.8725	0
2.8775	0
2.8825	0
2.8875	0
2.8925	0.00735
2.8975	-0.05878
2.9025	0.04898
2.9075	0.15673
2.9125	0.55429
2.9175	0.82286
2.9225	1.00571
2.9275	0.4898
2.9325	0.07592
2.9375	-0.11755
2.9425	0.01469
2.9475	0
2.9525	0.00735
2.9575	-0.05143
2.9625	-0.02449
2.9675	0.30857
2.9725	0.76735
2.9775	0.70122
2.9825	0.34286
2.9875	0.2498
2.9925	0.43429
2.9975	0.28163
3.0025	0.03429
3.0075	-0.05878
3.0125	0.00735
3.0175	0
3.0225	0
3.0275	0
3.0325	0
3.0375	0
3.0425	0
3.0475	0
3.0525	0
3.0575	0
3.0625	0
3.0675	0
3.0725	0
3.0775	0
3.0825	0
3.0875	0
3.0925	0
3.0975	0
3.1025	0
3.1075	0
3.1125	0
3.1175	0
3.1225	0
3.1275	0
3.1325	0
3.1375	0
3.1425	0
3.1475	0
3.1525	0.00735
3.1575	-0.05878
3.1625	0.03429
3.1675	0.27429
3.1725	0.48571
3.1775	0.27429
3.1825	0.03429
3.1875	-0.05878
3.1925	0.00735
3.1975	0
3.2025	0
3.2075	0
3.2125	0
3.2175	0
3.2225	0
3.2275	0
3.2325	0
3.2375	0
3.2425	0
3.2475	0.00735
3.2525	-0.05143
3.2575	-0.02449
3.2625	0.30857
3.2675	0.76
3.2725	0.76
3.2775	0.30857
3.2825	-0.01714
3.2875	-0.10286
3.2925	-0.01714
3.2975	0.30857
3.3025	0.76
3.3075	0.76
3.3125	0.30857
3.3175	-0.02449
3.3225	-0.05143
3.3275	0.00735
3.3325	0
3.3375	0.00735
3.3425	-0.05878
3.3475	0.03429
3.3525	0.27429
3.3575	0.48571
3.3625	0.27429
3.3675	0.04163
3.3725	-0.11755
3.3775	0.04163
3.3825	0.27429
3.3875	0.48571
3.3925	0.27429
3.3975	0.03429
3.4025	-0.05878
3.4075	0.00735
3.4125	0
3.4175	0
3.4225	0
3.4275	0
3.4325	0.00735
3.4375	-0.05878
3.4425	0.03429
3.4475	0.27429
3.4525	0.49306
3.4575	0.21551
3.4625	0.06857
3.4675	0.21551
3.4725	0.49306
3.4775	0.27429
3.4825	0.03429
3.4875	-0.05878
3.4925	0.00735
3.4975	0
3.5025	0
3.5075	0
3.5125	0.01469
3.5175	-0.11755
3.5225	0.06857
3.5275	0.54857
3.5325	0.97143
3.5375	0.55592
3.5425	0.01714
3.5475	-0.14204
3.5525	0.32327
3.5575	0.76
3.5625	0.76
3.5675	0.31592
3.5725	-0.08327
3.5775	-0.01714
3.5825	0.28163
3.5875	0.48571
3.5925	0.27429
3.5975	0.03429
3.6025	-0.05878
3.6075	0.00735
3.6125	0
3.6175	0
3.6225	0
3.6275	0
3.6325	0
3.6375	0
3.6425	0
3.6475	0
3.6525	0
3.6575	0.00735
3.6625	-0.05878
3.6675	0.03429
3.6725	0.28163
3.6775	0.43429
3.6825	0.2498
3.6875	0.3502
3.6925	0.64245
3.6975	0.80163
3.7025	0.5902
3.7075	0.40245
3.7125	0.26449
3.7175	0.25714
3.7225	0.46122
3.7275	0.55592
3.7325	0.52
3.7375	0.21551
3.7425	0.04163
3.7475	-0.05878
3.7525	0.00735
3.7575	0.00735
3.7625	-0.05878
3.7675	0.03429
3.7725	0.27429
3.7775	0.48571
3.7825	0.27429
3.7875	0.03429
3.7925	-0.05143
3.7975	-0.05143
3.8025	0.03429
3.8075	0.27429
3.8125	0.49306
3.8175	0.21551
3.8225	0.06857
3.8275	0.22286
3.8325	0.43429
3.8375	0.30857
3.8425	0.31592
3.8475	0.36816
3.8525	0.32327
3.8575	0.2498
3.8625	0.47592
3.8675	0.43837
3.8725	0.58857
3.8775	0.76408
3.8825	1.01306
3.8875	0.4898
3.8925	0.07592
3.8975	-0.1102
3.9025	-0.04408
3.9075	0.03429
3.9125	0.28898
3.9175	0.37551
3.9225	0.28408
3.9275	0.61714
3.9325	1.18694
3.9375	1.04163
3.9425	0.34286
3.9475	-0.08327
3.9525	-0.04408
3.9575	0.00735
3.9625	0
3.9675	0
3.9725	0.00735
3.9775	-0.05878
3.9825	0.03429
3.9875	0.27429
3.9925	0.48571
3.9975	0.27429
4.0025	0.03429
4.0075	-0.05878
4.0125	0.00735
4.0175	0
4.0225	0
4.0275	0
4.0325	0
4.0375	0
4.0425	0
4.0475	0
4.0525	0
4.0575	0.01469
4.0625	-0.11755
4.0675	0.06857
4.0725	0.54857
4.0775	0.97143
4.0825	0.55592
4.0875	0.0098
4.0925	-0.08327
4.0975	0.28898
4.1025	0.48571
4.1075	0.27429
4.1125	0.03429
4.1175	-0.05878
4.1225	0.00735
4.1275	0
4.1325	0.00735
4.1375	-0.05878
4.1425	0.03429
4.1475	0.28163
4.1525	0.42694
4.1575	0.30857
4.1625	0.30857
4.1675	0.42694
4.1725	0.28898
4.1775	-0.02449
4.1825	-0.02449
4.1875	0.28898
4.1925	0.43429
4.1975	0.2498
4.2025	0.34286
4.2075	0.70122
4.2125	0.76735
4.2175	0.30857
4.2225	-0.01714
4.2275	-0.1102
4.2325	0.04163
4.2375	0.27429
4.2425	0.48571
4.2475	0.27429
4.2525	0.03429
4.2575	-0.05878
4.2625	0.00735
4.2675	0
4.2725	0
4.2775	0
4.2825	0
4.2875	0
4.2925	0
4.2975	0.00735
4.3025	-0.05143
4.3075	-0.02449
4.3125	0.30857
4.3175	0.76
4.3225	0.76
4.3275	0.30857
4.3325	-0.02449
4.3375	-0.04408
4.3425	-0.04408
4.3475	-0.02449
4.3525	0.32327
4.3575	0.64245
4.3625	0.83592
4.3675	0.79837
4.3725	0.98122
4.3775	0.77143
4.3825	0.56163
4.3875	0.15673
4.3925	0.04898
4.3975	-0.05878
4.4025	0.00735
4.4075	0
4.4125	0
4.4175	0
4.4225	0
4.4275	0
4.4325	0
4.4375	0
4.4425	0.00735
4.4475	-0.05878
4.4525	0.03429
4.4575	0.27429
4.4625	0.48571
4.4675	0.28163
4.4725	-0.01714
4.4775	-0.08327
4.4825	0.31592
4.4875	0.76
4.4925	0.76
4.4975	0.30857
4.5025	-0.02449
4.5075	-0.05143
4.5125	0.00735
4.5175	0
4.5225	0
4.5275	0
4.5325	0
4.5375	0
4.5425	0
4.5475	0
4.5525	0.00735
4.5575	-0.05878
4.5625	0.03429
4.5675	0.27429
4.5725	0.48571
4.5775	0.27429
4.5825	0.03429
4.5875	-0.05878
4.5925	0.01469
4.5975	-0.05878
4.6025	0.03429
4.6075	0.27429
4.6125	0.48571
4.6175	0.27429
4.6225	0.03429
4.6275	-0.05878
4.6325	0.00735
4.6375	0
4.6425	0
4.6475	0
4.6525	0
4.6575	0
4.6625	0
4.6675	0
4.6725	0
4.6775	0
4.6825	0
4.6875	0.00735
4.6925	-0.05878
4.6975	0.03429
4.7025	0.28163
4.7075	0.42694
4.7125	0.30857
4.7175	0.30857
4.7225	0.42694
4.7275	0.28163
4.7325	0.03429
4.7375	-0.05878
4.7425	0.00735
4.7475	0.00735
4.7525	-0.05878
4.7575	0.04163
4.7625	0.22286
4.7675	0.46122
4.7725	0.58286
4.7775	0.79429
4.7825	0.70122
4.7875	0.31592
4.7925	-0.02449
4.7975	-0.05143
4.8025	0.00735
4.8075	0
4.8125	0
4.8175	0
4.8225	0
4.8275	0
4.8325	0
4.8375	0
4.8425	0
4.8475	0
4.8525	0
4.8575	0
4.8625	0
4.8675	0
4.8725	0
4.8775	0.01469
4.8825	-0.11755
4.8875	0.06857
4.8925	0.54857
4.8975	0.97143
4.9025	0.54857
4.9075	0.06857
4.9125	-0.1102
4.9175	-0.03673
4.9225	-0.02449
4.9275	0.30857
4.9325	0.76
4.9375	0.76
4.9425	0.30857
4.9475	-0.02449
4.9525	-0.05143
4.9575	0.00735
4.9625	0
4.9675	0
4.9725	0
4.9775	0
4.9825	0
4.9875	0
4.9925	0.00735
4.9975	-0.05878
5.0025	0.03429
5.0075	0.27429
5.0125	0.48571
5.0175	0.27429
5.0225	0.03429
5.0275	-0.05878
5.0325	0.01469
5.0375	-0.05878
5.0425	0.03429
5.0475	0.27429
5.0525	0.48571
5.0575	0.27429
5.0625	0.03429
5.0675	-0.05878
5.0725	0.00735
5.0775	0.00735
5.0825	-0.05878
5.0875	0.03429
5.0925	0.28163
5.0975	0.42694
5.1025	0.30857
5.1075	0.30857
5.1125	0.42694
5.1175	0.28163
5.1225	0.03429
5.1275	-0.05878
5.1325	0.00735
5.1375	0
5.1425	0
5.1475	0
5.1525	0
5.1575	0
5.1625	0
5.1675	0
5.1725	0
5.1775	0
5.1825	0
5.1875	0
5.1925	0
5.1975	0
5.2025	0
5.2075	0.00735
5.2125	-0.05143
5.2175	-0.02449
5.2225	0.30857
5.2275	0.76
5.2325	0.76
5.2375	0.30857
5.2425	-0.02449
5.2475	-0.05143
5.2525	0.01469
5.2575	-0.05878
5.2625	0.03429
5.2675	0.27429
5.2725	0.48571
5.2775	0.27429
5.2825	0.03429
5.2875	-0.05878
5.2925	0.00735
5.2975	0.00735
5.3025	-0.05878
5.3075	0.03429
5.3125	0.27429
5.3175	0.48571
5.3225	0.27429
5.3275	0.03429
5.3325	-0.05878
5.3375	0.00735
5.3425	0
5.3475	0
5.3525	0
5.3575	0.00735
5.3625	-0.05878
5.3675	0.03429
5.3725	0.27429
5.3775	0.48571
5.3825	0.27429
5.3875	0.03429
5.3925	-0.05143
5.3975	-0.05143
5.4025	0.03429
5.4075	0.28163
5.4125	0.42694
5.4175	0.30857
5.4225	0.30857
5.4275	0.42694
5.4325	0.28163
5.4375	0.03429
5.4425	-0.05878
5.4475	0.00735
5.4525	0
5.4575	0
5.4625	0
5.4675	0
5.4725	0
5.4775	0
5.4825	0
5.4875	0
5.4925	0
5.4975	0
5.5025	0
5.5075	0
5.5125	0
5.5175	0
5.5225	0
5.5275	0
5.5325	0
5.5375	0
5.5425	0
5.5475	0
5.5525	0
5.5575	0
5.5625	0
5.5675	0
5.5725	0
5.5775	0
5.5825	0
5.5875	0
5.5925	0
5.5975	0
5.6025	0
5.6075	0
5.6125	0
5.6175	0
5.6225	0
5.6275	0
5.6325	0.00735
5.6375	-0.05878
5.6425	0.03429
5.6475	0.27429
5.6525	0.48571
5.6575	0.27429
5.6625	0.03429
5.6675	-0.05878
5.6725	0.00735
5.6775	0
5.6825	0
5.6875	0
5.6925	0
5.6975	0
5.7025	0
5.7075	0
5.7125	0
5.7175	0
5.7225	0
5.7275	0
5.7325	0
5.7375	0
5.7425	0
5.7475	0
5.7525	0
5.7575	0
5.7625	0
5.7675	0
5.7725	0
5.7775	0
5.7825	0
5.7875	0
5.7925	0.00735
5.7975	-0.05143
5.8025	-0.02449
5.8075	0.30857
5.8125	0.76
5.8175	0.77469
5.8225	0.19102
5.8275	0.04408
5.8325	0.50449
5.8375	0.92
5.8425	0.58286
5.8475	0.34286
5.8525	0.36816
5.8575	0.28898
5.8625	0.03429
5.8675	-0.04408
5.8725	-0.1102
5.8775	0.08327
5.8825	0.43102
5.8875	1.04
5.8925	1.10449
5.8975	0.98122
5.9025	0.47265
5.9075	0.29878
5.9125	0.40245
5.9175	0.56327
5.9225	0.52
5.9275	0.21551
5.9325	0.04163
5.9375	-0.05878
5.9425	0.00735
5.9475	0
5.9525	0
5.9575	0
5.9625	0.01469
5.9675	-0.11755
5.9725	0.06857
5.9775	0.54857
5.9825	0.97143
5.9875	0.56327
5.9925	-0.04898
5.9975	-0.04898
6.0025	0.56327
6.0075	0.97143
6.0125	0.54857
6.0175	0.06857
6.0225	-0.11755
6.0275	0.02204
6.0325	-0.05878
6.0375	0.03429
6.0425	0.27429
6.0475	0.48571
6.0525	0.27429
6.0575	0.03429
6.0625	-0.05878
6.0675	0.00735
6.0725	0
6.0775	0
6.0825	0
6.0875	0.00735
6.0925	-0.05878
6.0975	0.03429
6.1025	0.27429
6.1075	0.49306
6.1125	0.21551
6.1175	0.06857
6.1225	0.21551
6.1275	0.49306
6.1325	0.27429
6.1375	0.04163
6.1425	-0.11755
6.1475	0.04163
6.1525	0.27429
6.1575	0.48571
6.1625	0.27429
6.1675	0.03429
6.1725	-0.05878
6.1775	0.00735
6.1825	0
6.1875	0
6.1925	0
6.1975	0
6.2025	0
6.2075	0
6.2125	0
6.2175	0
6.2225	0
6.2275	0.00735
6.2325	-0.05878
6.2375	0.03429
6.2425	0.27429
6.2475	0.48571
6.2525	0.27429
6.2575	0.03429
6.2625	-0.05878
6.2675	0.00735
6.2725	0
6.2775	0
6.2825	0
6.2875	0
6.2925	0
6.2975	0
6.3025	0
6.3075	0
6.3125	0
6.3175	0
6.3225	0
6.3275	0
6.3325	0
6.3375	0
6.3425	0.00735
6.3475	-0.05878
6.3525	0.03429
6.3575	0.27429
6.3625	0.48571
6.3675	0.27429
6.3725	0.03429
6.3775	-0.05878
6.3825	0.00735
6.3875	0
6.3925	0
6.3975	0
6.4025	0
6.4075	0.00735
6.4125	-0.05878
6.4175	0.03429
6.4225	0.27429
6.4275	0.48571
6.4325	0.27429
6.4375	0.03429
6.4425	-0.05878
6.4475	0.00735
6.4525	0
6.4575	0
6.4625	0
6.4675	0
6.4725	0
6.4775	0
6.4825	0
6.4875	0
6.4925	0
6.4975	0
6.5025	0
6.5075	0
6.5125	0
6.5175	0
6.5225	0.00735
6.5275	-0.05878
6.5325	0.03429
6.5375	0.27429
6.5425	0.48571
6.5475	0.27429
6.5525	0.03429
6.5575	-0.05878
6.5625	0.00735
6.5675	0
6.5725	0
6.5775	0
6.5825	0
6.5875	0
6.5925	0.03429
6.5975	-0.05878
6.6025	0.01469
6.6075	-0.05878
6.6125	0.04163
6.6175	0.21551
6.6225	0.52
6.6275	0.54857
6.6325	0.52
6.6375	0.21551
6.6425	0.04163
6.6475	-0.05878
6.6525	0.00735
6.6575	0.00735
6.6625	-0.05878
6.6675	0.04163
6.6725	0.21551
6.6775	0.52
6.6825	0.54857
6.6875	0.52
6.6925	0.22286
6.6975	-0.01714
6.7025	-0.02449
6.7075	0.28163
6.7125	0.48571
6.7175	0.27429
6.7225	0.03429
6.7275	-0.05878
6.7325	0.00735
6.7375	0
6.7425	0
6.7475	0
6.7525	0
6.7575	0.00735
6.7625	-0.04408
6.7675	-0.08327
6.7725	0.35755
6.7775	0.91673
6.7825	1.31429
6.7875	1.13143
6.7925	0.99592
6.7975	0.32082
6.8025	0.16653
6.8075	0.32082
6.8125	1.00327
6.8175	1.08
6.8225	1.30449
6.8275	1.1298
6.8325	1.02449
6.8375	1.22531
6.8425	2.01714
6.8475	2.56163
6.8525	2.32816
6.8575	1.46612
6.8625	1.57551
6.8675	1.08735
6.8725	1.69551
6.8775	3.85714
6.8825	1.12245
6.8875	0.34694
6.8925	0.42286
6.8975	1.98531
6.9025	1.85796
6.9075	0.01469
6.9125	-0.10286
6.9175	-0.04163
6.9225	0.58041
6.9275	1.38531
6.9325	1.83837
6.9375	1.98204
6.9425	1.7951
6.9475	1.25469
6.9525	1.00408
6.9575	1.92735
6.9625	2.65143
6.9675	1.17469
6.9725	1.22939
6.9775	1.75837
6.9825	1.8302
6.9875	1.77224
6.9925	2.26776
6.9975	2.98694
7.0025	4.76735
7.0075	7.93306
7.0125	10.7959
7.0175	11.5478
7.0225	11.6498
7.0275	12.5347
7.0325	14.0229
7.0375	14.7257
7.0425	13.6433
7.0475	14.1412
7.0525	16.351
7.0575	17.4278
7.0625	15.9355
7.0675	13.8204
7.0725	15.1461
7.0775	18.2098
7.0825	23.0971
7.0875	23.1126
7.0925	20.2286
7.0975	16.0874
7.1025	16.1331
7.1075	18.1412
7.1125	20.1763
7.1175	21.2751
7.1225	20.4049
7.1275	20.3975
7.1325	19.8939
7.1375	18.2718
7.1425	14.8122
7.1475	14.2702
7.1525	14.5029
7.1575	12.7429
7.1625	9.7102
7.1675	8.76735
7.1725	7.77143
7.1775	6.80327
7.1825	5.67918
7.1875	4.54776
7.1925	2.86122
7.1975	3.04408
7.2025	3.84898
7.2075	3.09551
7.2125	1.21796
7.2175	0.63918
7.2225	1.75755
7.2275	2.51755
7.2325	1.8702
7.2375	0.53388
7.2425	-0.08571
7.2475	-0.15429
7.2525	0.04898
7.2575	0.27429
7.2625	0.48571
7.2675	0.27429
7.2725	0.03429
7.2775	-0.05878
7.2825	0.01469
7.2875	-0.05878
7.2925	0.04163
7.2975	0.21551
7.3025	0.52
7.3075	0.54857
7.3125	0.52
7.3175	0.21551
7.3225	0.04163
7.3275	-0.05878
7.3325	0.00735
7.3375	0.00735
7.3425	-0.05878
7.3475	0.04163
7.3525	0.21551
7.3575	0.52
7.3625	0.54857
7.3675	0.52
7.3725	0.22286
7.3775	-0.01714
7.3825	-0.02449
7.3875	0.28163
7.3925	0.48571
7.3975	0.27429
7.4025	0.03429
7.4075	-0.05878
7.4125	0.00735
7.4175	0
7.4225	0
7.4275	0
7.4325	0
7.4375	0.00735
7.4425	-0.04408
7.4475	-0.08327
7.4525	0.35755
7.4575	0.91673
7.4625	1.31429
7.4675	1.13143
7.4725	0.99592
7.4775	0.32082
7.4825	0.16653
7.4875	0.32082
7.4925	1.00327
7.4975	1.08
7.5025	1.30449
7.5075	1.1298
7.5125	1.02449
7.5175	1.22531
7.5225	2.01714
7.5275	2.56163
7.5325	2.32816
7.5375	1.46612
7.5425	1.57551
7.5475	3.08735
7.5525	4.69551
7.5575	3.85714
7.5625	3.12245
7.5675	4.34694
7.5725	7.42286
7.5775	7.98531
7.5825	6.85796
7.5875	5.27347
7.5925	5.40327
7.5975	6.70694
7.6025	8.83347
7.6075	8.91347
7.6125	6.33469
7.6175	3.59755
7.6225	1.62857
7.6275	2.62204
7.6325	5.33306
7.6375	8.48816
7.6425	7.47918
7.6475	6.14531
7.6525	4.74122
7.6575	5.71184
7.6625	6.63429
7.6675	7.05714
7.6725	5.51429
7.6775	6.17143
7.6825	8.59673
7.6875	9.02204
7.6925	6.2702
7.6975	4.01306
7.7025	4.44898
7.7075	5.01306
7.7125	4.25714
7.7175	2.68082
7.7225	2.32163
7.7275	2.57551
7.7325	3.64735
7.7375	4.6
7.7425	4.78286
7.7475	3.5902
7.7525	2.39918
7.7575	2.47592
7.7625	2.93061
7.7675	3.17551
7.7725	2.9249
7.7775	3.10612
7.7825	3.57878
7.7875	3.60163
7.7925	3.45796
7.7975	2.59592
7.8025	2.25143
7.8075	1.58776
7.8125	1.49714
7.8175	0.99347
7.8225	0.53633
7.8275	0.26694
7.8325	0.69878
7.8375	0.93143
7.8425	0.86286
7.8475	0.79837
7.8525	0.95429
7.8575	0.50449
7.8625	0.01714
7.8675	-0.08327
7.8725	0.28898
7.8775	0.48571
7.8825	0.27429
7.8875	0.04163
7.8925	-0.11755
7.8975	0.04163
7.9025	0.27429
7.9075	0.48571
7.9125	0.27429
7.9175	0.03429
7.9225	-0.05878
7.9275	0.00735
7.9325	0
7.9375	0
7.9425	0
7.9475	0
7.9525	0
7.9575	0
7.9625	0
7.9675	0
7.9725	0
7.9775	0
7.9825	0
7.9875	0
7.9925	0
7.9975	0
8.0025	0
8.0075	0.00735
8.0125	-0.05878
8.0175	0.04163
8.0225	0.22286
8.0275	0.46122
8.0325	0.58286
8.0375	0.80163
8.0425	0.6498
8.0475	0.29143
8.0525	0.29143
8.0575	0.66449
8.0625	0.68408
8.0675	0.66612
8.0725	0.90694
8.0775	1.17469
8.0825	0.98694
8.0875	1.54939
8.0925	2.5902
8.0975	1.01306
8.1025	2.05878
8.1075	0.93796
8.1125	1.22367
8.1175	0.68082
8.1225	0.71184
8.1275	0.4
8.1325	1.17878
8.1375	1.14857
8.1425	0.9649
8.1475	1.2751
8.1525	1.89551
8.1575	1.00653
8.1625	0.83265
8.1675	0.28735
8.1725	0.99837
8.1775	1.05796
8.1825	0.11265
8.1875	1.03918
8.1925	0.9249
8.1975	0.40816
8.2025	1.8098
8.2075	1.66122
8.2125	0.7649
8.2175	0.08571
8.2225	0.13714
8.2275	0.81143
8.2325	1.5902
8.2375	1.77306
8.2425	0.74694
8.2475	0.02694
8.2525	0.14694
8.2575	0.72327
8.2625	0.79429
8.2675	0.58286
8.2725	0.46857
8.2775	0.17143
8.2825	0.01714
8.2875	0.2498
8.2925	0.76735
8.2975	0.76735
8.3025	0.26449
8.3075	-0.10776
8.3125	0.29143
8.3175	1.04163
8.3225	1.26776
8.3275	0.40653
8.3325	0.12
8.3375	0.65388
8.3425	1.50612
8.3475	1.09714
8.3525	0.58857
8.3575	0.10531
8.3625	0.0049
8.3675	-0.08327
8.3725	0.31592
8.3775	0.76
8.3825	0.76
8.3875	0.31592
8.3925	-0.08327
8.3975	-0.0098
8.4025	0.2302
8.4075	0.46857
8.4125	0.52408
8.4175	0.83592
8.4225	0.91673
8.4275	0.83592
8.4325	0.52408
8.4375	0.46857
8.4425	0.22286
8.4475	0.04163
8.4525	-0.05878
8.4575	0.00735
8.4625	0
8.4675	0.00735
8.4725	-0.05878
8.4775	0.03429
8.4825	0.28163
8.4875	0.42694
8.4925	0.30857
8.4975	0.30857
8.5025	0.42694
8.5075	0.28163
8.5125	0.03429
8.5175	-0.05878
8.5225	0.00735
8.5275	0
8.5325	0
8.5375	0
8.5425	0
8.5475	0
8.5525	0
8.5575	0
8.5625	0
8.5675	0
8.5725	0.00735
8.5775	-0.05143
8.5825	-0.02449
8.5875	0.30857
8.5925	0.76735
8.5975	0.70857
8.6025	0.28408
8.6075	0.29143
8.6125	0.6498
8.6175	0.80898
8.6225	0.53143
8.6275	0.45143
8.6325	0.41388
8.6375	0.8702
8.6425	1.2498
8.6475	1.28735
8.6525	0.53143
8.6575	-0.04163
8.6625	-0.07592
8.6675	0.29633
8.6725	0.42694
8.6775	0.30857
8.6825	0.32327
8.6875	0.31673
8.6925	0.29143
8.6975	0.63918
8.7025	1.01796
8.7075	1.09306
8.7125	1.16327
8.7175	1.51347
8.7225	1.58286
8.7275	1.73469
8.7325	1.82694
8.7375	1.16408
8.7425	0.7102
8.7475	1.1151
8.7525	1.75102
8.7575	0.96245
8.7625	0.63265
8.7675	0.93551
8.7725	1.46939
8.7775	0.68816
8.7825	0.40163
8.7875	0.84082
8.7925	1.51755
8.7975	1.38449
8.8025	0.99265
8.8075	0.65959
8.8125	0.57306
8.8175	0.74286
8.8225	0.71592
8.8275	0.25714
8.8325	0.01714
8.8375	0.16408
8.8425	0.52735
8.8475	0.54857
8.8525	0.52
8.8575	0.21551
8.8625	0.04163
8.8675	-0.05878
8.8725	0.00735
8.8775	0.00735
8.8825	-0.05878
8.8875	0.04163
8.8925	0.22286
8.8975	0.46122
8.9025	0.58286
8.9075	0.79429
8.9125	0.70122
8.9175	0.32327
8.9225	-0.08327
8.9275	-0.01714
8.9325	0.28163
8.9375	0.48571
8.9425	0.27429
8.9475	0.04163
8.9525	-0.11755
8.9575	0.04163
8.9625	0.27429
8.9675	0.48571
8.9725	0.27429
8.9775	0.03429
8.9825	-0.05878
8.9875	0.00735
8.9925	0.00735
8.9975	-0.05143
9.0025	-0.02449

## Sheet: FIgure 4i
Energy (keV)	Intensity (a.u.)
0.0025	0
0.0075	0
0.0125	0
0.0175	0
0.0225	0
0.0275	0
0.0325	0
0.0375	0
0.0425	0
0.0475	0
0.0525	0
0.0575	0
0.0625	0
0.0675	0
0.0725	0
0.0775	0
0.0825	0
0.0875	0
0.0925	0
0.0975	0
0.1025	0
0.1075	0
0.1125	0
0.1175	0
0.1225	39
0.1275	25
0.1325	44
0.1375	36
0.1425	49
0.1475	50
0.1525	28
0.1575	27
0.1625	29
0.1675	39
0.1725	42
0.1775	46
0.1825	51
0.1875	50
0.1925	50
0.1975	49
0.2025	52
0.2075	38
0.2125	46
0.2175	55
0.2225	71
0.2275	91
0.2325	83
0.2375	93
0.2425	118
0.2475	125
0.2525	211
0.2575	241
0.2625	298
0.2675	360
0.2725	430
0.2775	424
0.2825	471
0.2875	475
0.2925	479
0.2975	398
0.3025	316
0.3075	248
0.3125	236
0.3175	144
0.3225	118
0.3275	93
0.3325	123
0.3375	137
0.3425	178
0.3475	235
0.3525	303
0.3575	392
0.3625	532
0.3675	691
0.3725	879
0.3775	1078
0.3825	1364
0.3875	1463
0.3925	1655
0.3975	1646
0.4025	1658
0.4075	1659
0.4125	1414
0.4175	1233
0.4225	1027
0.4275	860
0.4325	624
0.4375	473
0.4425	271
0.4475	233
0.4525	136
0.4575	146
0.4625	351
0.4675	406
0.4725	354
0.4775	321
0.4825	343
0.4875	326
0.4925	311
0.4975	318
0.5025	405
0.5075	456
0.5125	481
0.5175	576
0.5225	688
0.5275	812
0.5325	688
0.5375	812
0.5425	405
0.5475	456
0.5525	481
0.5575	576
0.5625	688
0.5675	812
0.5725	406
0.5775	354
0.5825	233
0.5875	136
0.5925	146
0.5975	86
0.6025	76
0.6075	72
0.6125	62
0.6175	64
0.6225	78
0.6275	91
0.6325	95
0.6375	103
0.6425	126
0.6475	135
0.6525	145
0.6575	167
0.6625	192
0.6675	231
0.6725	234
0.6775	285
0.6825	328
0.6875	334
0.6925	400
0.6975	365
0.7025	351
0.7075	406
0.7125	354
0.7175	321
0.7225	343
0.7275	326
0.7325	311
0.7375	318
0.7425	405
0.7475	456
0.7525	481
0.7575	576
0.7625	688
0.7675	812
0.7725	1007
0.7775	1032
0.7825	1119
0.7875	1184
0.7925	1241
0.7975	1170
0.8025	1117
0.8075	1063
0.8125	977
0.8175	887
0.8225	766
0.8275	695
0.8325	597
0.8375	593
0.8425	489
0.8475	465
0.8525	456
0.8575	449
0.8625	440
0.8675	422
0.8725	427
0.8775	404
0.8825	360
0.8875	336
0.8925	275
0.8975	264
0.9025	184
0.9075	186
0.9125	136
0.9175	103
0.9225	96
0.9275	71
0.9325	75
0.9375	70
0.9425	57
0.9475	63
0.9525	62
0.9575	50
0.9625	40
0.9675	39
0.9725	44
0.9775	34
0.9825	24
0.9875	31
0.9925	31
0.9975	25
1.0025	32
1.0075	19
1.0125	16
1.0175	20
1.0225	23
1.0275	22
1.0325	21
1.0375	12
1.0425	20
1.0475	21
1.0525	15
1.0575	14
1.0625	15
1.0675	10
1.0725	21
1.0775	22
1.0825	13
1.0875	16
1.0925	19
1.0975	20
1.1025	15
1.1075	15
1.1125	19
1.1175	9
1.1225	20
1.1275	14
1.1325	15
1.1375	21
1.1425	11
1.1475	16
1.1525	22
1.1575	20
1.1625	20
1.1675	19
1.1725	17
1.1775	13
1.1825	16
1.1875	19
1.1925	24
1.1975	29
1.2025	26
1.2075	20
1.2125	15
1.2175	18
1.2225	19
1.2275	17
1.2325	17
1.2375	16
1.2425	29
1.2475	21
1.2525	29
1.2575	32
1.2625	12
1.2675	18
1.2725	24
1.2775	16
1.2825	8
1.2875	19
1.2925	23
1.2975	21
1.3025	21
1.3075	29
1.3125	20
1.3175	15
1.3225	16
1.3275	16
1.3325	14
1.3375	21
1.3425	16
1.3475	29
1.3525	14
1.3575	24
1.3625	17
1.3675	27
1.3725	18
1.3775	19
1.3825	29
1.3875	21
1.3925	16
1.3975	26
1.4025	13
1.4075	19
1.4125	21
1.4175	30
1.4225	18
1.4275	16
1.4325	24
1.4375	18
1.4425	10
1.4475	25
1.4525	25
1.4575	17
1.4625	24
1.4675	13
1.4725	24
1.4775	34
1.4825	33
1.4875	24
1.4925	21
1.4975	22
1.5025	26
1.5075	17
1.5125	19
1.5175	30
1.5225	24
1.5275	12
1.5325	15
1.5375	39
1.5425	16
1.5475	25
1.5525	21
1.5575	19
1.5625	26
1.5675	19
1.5725	18
1.5775	24
1.5825	30
1.5875	23
1.5925	26
1.5975	18
1.6025	13
1.6075	22
1.6125	13
1.6175	18
1.6225	12
1.6275	21
1.6325	22
1.6375	17
1.6425	20
1.6475	18
1.6525	12
1.6575	20
1.6625	17
1.6675	18
1.6725	16
1.6775	25
1.6825	19
1.6875	21
1.6925	15
1.6975	18
1.7025	16
1.7075	23
1.7125	27
1.7175	24
1.7225	22
1.7275	28
1.7325	29
1.7375	22
1.7425	21
1.7475	23
1.7525	35
1.7575	23
1.7625	29
1.7675	39
1.7725	27
1.7775	29
1.7825	23
1.7875	30
1.7925	27
1.7975	25
1.8025	20
1.8075	16
1.8125	17
1.8175	21
1.8225	18
1.8275	18
1.8325	15
1.8375	19
1.8425	17
1.8475	24
1.8525	20
1.8575	23
1.8625	16
1.8675	11
1.8725	12
1.8775	19
1.8825	19
1.8875	19
1.8925	13
1.8975	14
1.9025	14
1.9075	18
1.9125	16
1.9175	14
1.9225	20
1.9275	16
1.9325	10
1.9375	14
1.9425	19
1.9475	19
1.9525	20
1.9575	15
1.9625	13
1.9675	19
1.9725	11
1.9775	16
1.9825	19
1.9875	17
1.9925	14
1.9975	25
2.0025	26
2.0075	21
2.0125	18
2.0175	20
2.0225	17
2.0275	29
2.0325	12
2.0375	17
2.0425	15
2.0475	14
2.0525	25
2.0575	21
2.0625	19
2.0675	20
2.0725	19
2.0775	18
2.0825	16
2.0875	20
2.0925	21
2.0975	15
2.1025	24
2.1075	10
2.1125	13
2.1175	10
2.1225	16
2.1275	7
2.1325	16
2.1375	13
2.1425	16
2.1475	14
2.1525	15
2.1575	14
2.1625	14
2.1675	21
2.1725	15
2.1775	16
2.1825	12
2.1875	14
2.1925	9
2.1975	15
2.2025	23
2.2075	11
2.2125	11
2.2175	15
2.2225	16
2.2275	14
2.2325	14
2.2375	17
2.2425	14
2.2475	10
2.2525	13
2.2575	7
2.2625	11
2.2675	9
2.2725	18
2.2775	22
2.2825	18
2.2875	15
2.2925	16
2.2975	17
2.3025	26
2.3075	12
2.3125	19
2.3175	15
2.3225	20
2.3275	19
2.3325	15
2.3375	19
2.3425	12
2.3475	11
2.3525	19
2.3575	17
2.3625	12
2.3675	20
2.3725	12
2.3775	17
2.3825	16
2.3875	21
2.3925	15
2.3975	18
2.4025	14
2.4075	12
2.4125	20
2.4175	18
2.4225	14
2.4275	19
2.4325	15
2.4375	10
2.4425	13
2.4475	14
2.4525	18
2.4575	16
2.4625	15
2.4675	11
2.4725	14
2.4775	15
2.4825	12
2.4875	17
2.4925	9
2.4975	13
2.5025	12
2.5075	12
2.5125	10
2.5175	13
2.5225	13
2.5275	10
2.5325	9
2.5375	8
2.5425	14
2.5475	14
2.5525	8
2.5575	16
2.5625	4
2.5675	8
2.5725	18
2.5775	9
2.5825	24
2.5875	8
2.5925	21
2.5975	20
2.6025	12
2.6075	8
2.6125	10
2.6175	8
2.6225	13
2.6275	17
2.6325	12
2.6375	19
2.6425	14
2.6475	15
2.6525	16
2.6575	17
2.6625	13
2.6675	13
2.6725	13
2.6775	8
2.6825	11
2.6875	10
2.6925	18
2.6975	11
2.7025	12
2.7075	13
2.7125	11
2.7175	8
2.7225	12
2.7275	14
2.7325	8
2.7375	15
2.7425	11
2.7475	15
2.7525	11
2.7575	9
2.7625	13
2.7675	16
2.7725	8
2.7775	9
2.7825	14
2.7875	13
2.7925	18
2.7975	14
2.8025	13
2.8075	12
2.8125	12
2.8175	12
2.8225	10
2.8275	11
2.8325	9
2.8375	13
2.8425	13
2.8475	11
2.8525	10
2.8575	12
2.8625	13
2.8675	14
2.8725	15
2.8775	14
2.8825	17
2.8875	11
2.8925	7
2.8975	6
2.9025	14
2.9075	8
2.9125	9
2.9175	14
2.9225	18
2.9275	13
2.9325	11
2.9375	9
2.9425	13
2.9475	9
2.9525	11
2.9575	10
2.9625	8
2.9675	12
2.9725	8
2.9775	9
2.9825	16
2.9875	7
2.9925	15
2.9975	12
3.0025	10
3.0075	11
3.0125	14
3.0175	12
3.0225	9
3.0275	7
3.0325	9
3.0375	8
3.0425	7
3.0475	11
3.0525	6
3.0575	7
3.0625	11
3.0675	6
3.0725	6
3.0775	7
3.0825	6
3.0875	11
3.0925	7
3.0975	10
3.1025	9
3.1075	10
3.1125	11
3.1175	12
3.1225	12
3.1275	7
3.1325	5
3.1375	7
3.1425	12
3.1475	10
3.1525	9
3.1575	10
3.1625	12
3.1675	13
3.1725	6
3.1775	9
3.1825	10
3.1875	6
3.1925	11
3.1975	5
3.2025	11
3.2075	10
3.2125	10
3.2175	11
3.2225	10
3.2275	10
3.2325	9
3.2375	9
3.2425	13
3.2475	10
3.2525	8
3.2575	9
3.2625	10
3.2675	10
3.2725	9
3.2775	13
3.2825	15
3.2875	13
3.2925	10
3.2975	14
3.3025	13
3.3075	9
3.3125	11
3.3175	7
3.3225	11
3.3275	11
3.3325	7
3.3375	9
3.3425	10
3.3475	5
3.3525	9
3.3575	8
3.3625	12
3.3675	12
3.3725	9
3.3775	15
3.3825	21
3.3875	9
3.3925	6
3.3975	9
3.4025	3
3.4075	13
3.4125	3
3.4175	9
3.4225	11
3.4275	9
3.4325	5
3.4375	6
3.4425	11
3.4475	14
3.4525	9
3.4575	5
3.4625	10
3.4675	2
3.4725	12
3.4775	7
3.4825	3
3.4875	10
3.4925	6
3.4975	5
3.5025	6
3.5075	6
3.5125	8
3.5175	11
3.5225	7
3.5275	13
3.5325	8
3.5375	3
3.5425	5
3.5475	11
3.5525	11
3.5575	10
3.5625	6
3.5675	7
3.5725	13
3.5775	12
3.5825	11
3.5875	1
3.5925	8
3.5975	7
3.6025	12
3.6075	6
3.6125	10
3.6175	5
3.6225	4
3.6275	14
3.6325	10
3.6375	8
3.6425	7
3.6475	11
3.6525	15
3.6575	7
3.6625	14
3.6675	10
3.6725	11
3.6775	9
3.6825	12
3.6875	12
3.6925	11
3.6975	11
3.7025	8
3.7075	18
3.7125	12
3.7175	9
3.7225	16
3.7275	13
3.7325	14
3.7375	8
3.7425	14
3.7475	10
3.7525	10
3.7575	8
3.7625	12
3.7675	7
3.7725	9
3.7775	10
3.7825	7
3.7875	4
3.7925	12
3.7975	6
3.8025	8
3.8075	9
3.8125	12
3.8175	6
3.8225	8
3.8275	13
3.8325	5
3.8375	3
3.8425	9
3.8475	11
3.8525	6
3.8575	9
3.8625	6
3.8675	8
3.8725	8
3.8775	7
3.8825	6
3.8875	9
3.8925	8
3.8975	9
3.9025	7
3.9075	7
3.9125	14
3.9175	13
3.9225	12
3.9275	9
3.9325	7
3.9375	9
3.9425	5
3.9475	11
3.9525	7
3.9575	7
3.9625	9
3.9675	6
3.9725	7
3.9775	7
3.9825	12
3.9875	8
3.9925	10
3.9975	5
4.0025	8
4.0075	13
4.0125	6
4.0175	7
4.0225	7
4.0275	2
4.0325	6
4.0375	12
4.0425	7
4.0475	9
4.0525	8
4.0575	12
4.0625	8
4.0675	8
4.0725	7
4.0775	5
4.0825	7
4.0875	6
4.0925	6
4.0975	5
4.1025	8
4.1075	9
4.1125	5
4.1175	4
4.1225	9
4.1275	9
4.1325	10
4.1375	4
4.1425	9
4.1475	9
4.1525	8
4.1575	5
4.1625	3
4.1675	4
4.1725	7
4.1775	7
4.1825	6
4.1875	8
4.1925	8
4.1975	5
4.2025	12
4.2075	6
4.2125	8
4.2175	9
4.2225	9
4.2275	12
4.2325	5
4.2375	7
4.2425	8
4.2475	5
4.2525	5
4.2575	12
4.2625	16
4.2675	9
4.2725	5
4.2775	6
4.2825	6
4.2875	7
4.2925	13
4.2975	5
4.3025	4
4.3075	5
4.3125	3
4.3175	7
4.3225	8
4.3275	12
4.3325	7
4.3375	2
4.3425	7
4.3475	6
4.3525	10
4.3575	3
4.3625	8
4.3675	5
4.3725	2
4.3775	9
4.3825	10
4.3875	9
4.3925	8
4.3975	10
4.4025	9
4.4075	11
4.4125	10
4.4175	6
4.4225	11
4.4275	10
4.4325	12
4.4375	8
4.4425	8
4.4475	5
4.4525	12
4.4575	3
4.4625	7
4.4675	2
4.4725	11
4.4775	4
4.4825	5
4.4875	2
4.4925	10
4.4975	6
4.5025	5
4.5075	0
4.5125	8
4.5175	7
4.5225	10
4.5275	5
4.5325	6
4.5375	5
4.5425	5
4.5475	4
4.5525	6
4.5575	9
4.5625	12
4.5675	5
4.5725	5
4.5775	10
4.5825	7
4.5875	12
4.5925	9
4.5975	8
4.6025	11
4.6075	6
4.6125	4
4.6175	11
4.6225	5
4.6275	7
4.6325	7
4.6375	4
4.6425	6
4.6475	4
4.6525	8
4.6575	6
4.6625	4
4.6675	7
4.6725	7
4.6775	10
4.6825	9
4.6875	9
4.6925	2
4.6975	3
4.7025	2
4.7075	4
4.7125	6
4.7175	6
4.7225	7
4.7275	4
4.7325	4
4.7375	6
4.7425	6
4.7475	6
4.7525	13
4.7575	9
4.7625	4
4.7675	5
4.7725	2
4.7775	10
4.7825	7
4.7875	4
4.7925	6
4.7975	7
4.8025	6
4.8075	9
4.8125	1
4.8175	7
4.8225	11
4.8275	8
4.8325	6
4.8375	6
4.8425	8
4.8475	4
4.8525	6
4.8575	2
4.8625	1
4.8675	7
4.8725	6
4.8775	6
4.8825	3
4.8875	4
4.8925	3
4.8975	10
4.9025	6
4.9075	3
4.9125	10
4.9175	12
4.9225	2
4.9275	4
4.9325	3
4.9375	4
4.9425	7
4.9475	12
4.9525	6
4.9575	4
4.9625	2
4.9675	5
4.9725	6
4.9775	6
4.9825	5
4.9875	6
4.9925	6
4.9975	5
5.0025	8
5.0075	3
5.0125	8
5.0175	8
5.0225	5
5.0275	5
5.0325	4
5.0375	7
5.0425	4
5.0475	7
5.0525	4
5.0575	2
5.0625	9
5.0675	5
5.0725	3
5.0775	6
5.0825	6
5.0875	7
5.0925	6
5.0975	6
5.1025	9
5.1075	7
5.1125	8
5.1175	5
5.1225	15
5.1275	11
5.1325	7
5.1375	10
5.1425	9
5.1475	11
5.1525	9
5.1575	7
5.1625	9
5.1675	11
5.1725	11
5.1775	8
5.1825	12
5.1875	4
5.1925	11
5.1975	14
5.2025	7
5.2075	5
5.2125	7
5.2175	6
5.2225	11
5.2275	10
5.2325	3
5.2375	7
5.2425	12
5.2475	14
5.2525	4
5.2575	3
5.2625	7
5.2675	7
5.2725	7
5.2775	5
5.2825	5
5.2875	5
5.2925	11
5.2975	7
5.3025	7
5.3075	6
5.3125	7
5.3175	7
5.3225	4
5.3275	4
5.3325	7
5.3375	6
5.3425	5
5.3475	5
5.3525	5
5.3575	10
5.3625	4
5.3675	6
5.3725	5
5.3775	8
5.3825	5
5.3875	6
5.3925	8
5.3975	8
5.4025	8
5.4075	3
5.4125	7
5.4175	10
5.4225	9
5.4275	8
5.4325	4
5.4375	4
5.4425	0
5.4475	8
5.4525	3
5.4575	5
5.4625	6
5.4675	12
5.4725	3
5.4775	4
5.4825	2
5.4875	8
5.4925	6
5.4975	9
5.5025	7
5.5075	4
5.5125	7
5.5175	5
5.5225	4
5.5275	8
5.5325	10
5.5375	8
5.5425	4
5.5475	8
5.5525	8
5.5575	4
5.5625	6
5.5675	3
5.5725	6
5.5775	3
5.5825	3
5.5875	5
5.5925	3
5.5975	7
5.6025	3
5.6075	6
5.6125	3
5.6175	4
5.6225	6
5.6275	5
5.6325	3
5.6375	12
5.6425	6
5.6475	5
5.6525	8
5.6575	6
5.6625	8
5.6675	4
5.6725	3
5.6775	10
5.6825	5
5.6875	8
5.6925	10
5.6975	3
5.7025	3
5.7075	6
5.7125	5
5.7175	5
5.7225	6
5.7275	11
5.7325	5
5.7375	6
5.7425	5
5.7475	11
5.7525	6
5.7575	11
5.7625	5
5.7675	9
5.7725	5
5.7775	4
5.7825	4
5.7875	11
5.7925	4
5.7975	4
5.8025	13
5.8075	7
5.8125	5
5.8175	10
5.8225	13
5.8275	10
5.8325	9
5.8375	9
5.8425	4
5.8475	10
5.8525	5
5.8575	8
5.8625	7
5.8675	9
5.8725	10
5.8775	6
5.8825	6
5.8875	5
5.8925	9
5.8975	4
5.9025	5
5.9075	6
5.9125	4
5.9175	14
5.9225	6
5.9275	5
5.9325	14
5.9375	6
5.9425	6
5.9475	7
5.9525	4
5.9575	3
5.9625	8
5.9675	6
5.9725	5
5.9775	8
5.9825	3
5.9875	5
5.9925	10
5.9975	8
6.0025	6
6.0075	9
6.0125	12
6.0175	5
6.0225	3
6.0275	4
6.0325	2
6.0375	10
6.0425	7
6.0475	7
6.0525	0
6.0575	5
6.0625	2
6.0675	7
6.0725	5
6.0775	5
6.0825	2
6.0875	5
6.0925	3
6.0975	7
6.1025	9
6.1075	3
6.1125	4
6.1175	6
6.1225	3
6.1275	3
6.1325	4
6.1375	3
6.1425	6
6.1475	8
6.1525	1
6.1575	1
6.1625	7
6.1675	2
6.1725	5
6.1775	8
6.1825	5
6.1875	4
6.1925	5
6.1975	9
6.2025	9
6.2075	5
6.2125	5
6.2175	6
6.2225	2
6.2275	4
6.2325	6
6.2375	6
6.2425	9
6.2475	10
6.2525	6
6.2575	8
6.2625	6
6.2675	7
6.2725	10
6.2775	14
6.2825	18
6.2875	12
6.2925	19
6.2975	14
6.3025	14
6.3075	17
6.3125	30
6.3175	17
6.3225	21
6.3275	15
6.3325	18
6.3375	14
6.3425	16
6.3475	24
6.3525	19
6.3575	20
6.3625	22
6.3675	22
6.3725	21
6.3775	14
6.3825	22
6.3875	16
6.3925	19
6.3975	13
6.4025	13
6.4075	9
6.4125	9
6.4175	25
6.4225	17
6.4275	24
6.4325	21
6.4375	12
6.4425	15
6.4475	16
6.4525	14
6.4575	14
6.4625	13
6.4675	16
6.4725	12
6.4775	3
6.4825	6
6.4875	10
6.4925	11
6.4975	7
6.5025	16
6.5075	9
6.5125	25
6.5175	17
6.5225	24
6.5275	21
6.5325	12
6.5375	15
6.5425	16
6.5475	14
6.5525	14
6.5575	9
6.5625	6
6.5675	3
6.5725	8
6.5775	6
6.5825	12
6.5875	11
6.5925	6
6.5975	9
6.6025	4
6.6075	7
6.6125	7
6.6175	8
6.6225	4
6.6275	9
6.6325	11
6.6375	7
6.6425	6
6.6475	5
6.6525	8
6.6575	2
6.6625	13
6.6675	4
6.6725	6
6.6775	10
6.6825	8
6.6875	9
6.6925	8
6.6975	9
6.7025	9
6.7075	4
6.7125	7
6.7175	8
6.7225	9
6.7275	11
6.7325	17
6.7375	9
6.7425	8
6.7475	13
6.7525	14
6.7575	14
6.7625	27
6.7675	22
6.7725	34
6.7775	47
6.7825	34
6.7875	55
6.7925	55
6.7975	64
6.8025	84
6.8075	109
6.8125	120
6.8175	143
6.8225	167
6.8275	224
6.8325	212
6.8375	254
6.8425	315
6.8475	329
6.8525	387
6.8575	434
6.8625	473
6.8675	546
6.8725	568
6.8775	625
6.8825	712
6.8875	788
6.8925	778
6.8975	828
6.9025	913
6.9075	913
6.9125	913
6.9175	983
6.9225	955
6.9275	1054
6.9325	999
6.9375	1042
6.9425	966
6.9475	981
6.9525	1034
6.9575	1031
6.9625	939
6.9675	868
6.9725	845
6.9775	803
6.9825	800
6.9875	691
6.9925	728
6.9975	626
7.0025	555
7.0075	502
7.0125	490
7.0175	426
7.0225	385
7.0275	344
7.0325	275
7.0375	267
7.0425	266
7.0475	201
7.0525	187
7.0575	150
7.0625	135
7.0675	119
7.0725	107
7.0775	94
7.0825	63
7.0875	74
7.0925	45
7.0975	50
7.1025	33
7.1075	33
7.1125	22
7.1175	23
7.1225	22
7.1275	27
7.1325	12
7.1375	15
7.1425	12
7.1475	14
7.1525	9
7.1575	18
7.1625	7
7.1675	8
7.1725	8
7.1775	13
7.1825	12
7.1875	7
7.1925	6
7.1975	7
7.2025	9
7.2075	9
7.2125	7
7.2175	2
7.2225	6
7.2275	7
7.2325	8
7.2375	8
7.2425	6
7.2475	8
7.2525	5
7.2575	4
7.2625	11
7.2675	6
7.2725	5
7.2775	6
7.2825	6
7.2875	3
7.2925	7
7.2975	10
7.3025	5
7.3075	13
7.3125	11
7.3175	10
7.3225	9
7.3275	13
7.3325	22
7.3375	22
7.3425	32
7.3475	22
7.3525	44
7.3575	33
7.3625	32
7.3675	48
7.3725	52
7.3775	61
7.3825	80
7.3875	85
7.3925	84
7.3975	95
7.4025	114
7.4075	120
7.4125	112
7.4175	125
7.4225	128
7.4275	150
7.4325	163
7.4375	172
7.4425	178
7.4475	189
7.4525	222
7.4575	225
7.4625	239
7.4675	238
7.4725	225
7.4775	211
7.4825	230
7.4875	219
7.4925	223
7.4975	199
7.5025	206
7.5075	190
7.5125	208
7.5175	210
7.5225	208
7.5275	180
7.5325	165
7.5375	173
7.5425	173
7.5475	144
7.5525	140
7.5575	144
7.5625	140
7.5675	136
7.5725	132
7.5775	135
7.5825	114
7.5875	132
7.5925	129
7.5975	122
7.6025	134
7.6075	138
7.6125	130
7.6175	126
7.6225	130
7.6275	147
7.6325	141
7.6375	151
7.6425	147
7.6475	141
7.6525	127
7.6575	118
7.6625	126
7.6675	128
7.6725	141
7.6775	133
7.6825	120
7.6875	153
7.6925	99
7.6975	108
7.7025	102
7.7075	94
7.7125	91
7.7175	71
7.7225	75
7.7275	70
7.7325	70
7.7375	52
7.7425	70
7.7475	58
7.7525	46
7.7575	57
7.7625	40
7.7675	25
7.7725	22
7.7775	33
7.7825	33
7.7875	32
7.7925	16
7.7975	10
7.8025	15
7.8075	19
7.8125	13
7.8175	12
7.8225	16
7.8275	6
7.8325	10
7.8375	6
7.8425	8
7.8475	5
7.8525	6
7.8575	7
7.8625	8
7.8675	6
7.8725	4
7.8775	7
7.8825	8
7.8875	11
7.8925	9
7.8975	15
7.9025	10
7.9075	18
7.9125	16
7.9175	14
7.9225	14
7.9275	26
7.9325	24
7.9375	15
7.9425	28
7.9475	34
7.9525	24
7.9575	28
7.9625	36
7.9675	37
7.9725	45
7.9775	52
7.9825	44
7.9875	62
7.9925	59
7.9975	57
8.0025	67
8.0075	69
8.0125	80
8.0175	85
8.0225	101
8.0275	80
8.0325	82
8.0375	86
8.0425	104
8.0475	81
8.0525	92
8.0575	101
8.0625	73
8.0675	76
8.0725	71
8.0775	85
8.0825	78
8.0875	66
8.0925	64
8.0975	87
8.1025	67
8.1075	60
8.1125	57
8.1175	63
8.1225	62
8.1275	55
8.1325	36
8.1375	44
8.1425	36
8.1475	23
8.1525	30
8.1575	31
8.1625	24
8.1675	37
8.1725	25
8.1775	27
8.1825	23
8.1875	31
8.1925	24
8.1975	21
8.2025	18
8.2075	28
8.2125	30
8.2175	27
8.2225	22
8.2275	26
8.2325	28
8.2375	32
8.2425	28
8.2475	32
8.2525	27
8.2575	23
8.2625	29
8.2675	29
8.2725	26
8.2775	27
8.2825	35
8.2875	36
8.2925	21
8.2975	34
8.3025	33
8.3075	35
8.3125	17
8.3175	20
8.3225	23
8.3275	15
8.3325	25
8.3375	22
8.3425	15
8.3475	15
8.3525	17
8.3575	15
8.3625	23
8.3675	12
8.3725	12
8.3775	14
8.3825	8
8.3875	7
8.3925	11
8.3975	5
8.4025	9
8.4075	7
8.4125	1
8.4175	2
8.4225	2
8.4275	6
8.4325	4
8.4375	2
8.4425	3
8.4475	6
8.4525	6
8.4575	3
8.4625	5
8.4675	3
8.4725	5
8.4775	3
8.4825	4
8.4875	3
8.4925	2
8.4975	3
8.5025	2
8.5075	1
8.5125	1
8.5175	3
8.5225	4
8.5275	5
8.5325	3
8.5375	3
8.5425	2
8.5475	5
8.5525	5
8.5575	3
8.5625	2
8.5675	3
8.5725	5
8.5775	1
8.5825	5
8.5875	3
8.5925	2
8.5975	4
8.6025	1
8.6075	3
8.6125	3
8.6175	4
8.6225	4
8.6275	2
8.6325	2
8.6375	0
8.6425	4
8.6475	9
8.6525	2
8.6575	6
8.6625	1
8.6675	5
8.6725	1
8.6775	6
8.6825	3
8.6875	4
8.6925	3
8.6975	6
8.7025	5
8.7075	2
8.7125	2
8.7175	4
8.7225	5
8.7275	4
8.7325	5
8.7375	3
8.7425	4
8.7475	3
8.7525	4
8.7575	5
8.7625	6
8.7675	6
8.7725	4
8.7775	5
8.7825	1
8.7875	2
8.7925	4
8.7975	4
8.8025	12
8.8075	9
8.8125	5
8.8175	10
8.8225	6
8.8275	7
8.8325	6
8.8375	9
8.8425	15
8.8475	10
8.8525	10
8.8575	11
8.8625	14
8.8675	13
8.8725	15
8.8775	14
8.8825	13
8.8875	25
8.8925	11
8.8975	17
8.9025	17
8.9075	10
8.9125	15
8.9175	10
8.9225	13
8.9275	17
8.9325	20
8.9375	15
8.9425	14
8.9475	10
8.9525	14
8.9575	11
8.9625	9
8.9675	12
8.9725	5
8.9775	6
8.9825	9
8.9875	11
8.9925	12
8.9975	9
9.0025	6

## Sheet: Figure 5g
X=Magnetic field (kOe)		VN	CrN	MnN	Fe\-(2)N	CoN	NiN
Y=Moment (10^-3 emu)	20.0001	0.04479	0.06853	0.03109	0.37762	2.98146	1.20788
	18.0004	0.0452	0.06873	0.03123	0.37918	3.01498	1.20865
	16.0001	0.04453	0.06869	0.03088	0.38065	2.99373	1.20927
	14.0002	0.04338	0.06834	0.02984	0.38083	2.94672	1.2094
	12.0004	0.04107	0.06735	0.02828	0.37942	2.89404	1.20832
	10.0004	0.03832	0.06521	0.02632	0.37654	2.75407	1.20549
	8.00029	0.0348	0.06173	0.02377	0.37263	2.56406	1.1982
	6.00045	0.03093	0.05661	0.02086	0.36438	2.24212	1.17723
	5.00032	0.02861	0.05329	0.01925	0.3567	2.01954	1.15237
	4.50036	0.02701	0.05078	0.01821	0.35075	1.8893	1.13265
	4.00046	0.02562	0.04687	0.01738	0.34318	1.7471	1.10532
	3.50024	0.02412	0.04252	0.01635	0.33276	1.59187	1.06698
	3.00043	0.02256	0.03791	0.01542	0.31882	1.42419	1.01274
	2.50024	0.02097	0.03313	0.01434	0.29963	1.24558	0.93496
	2.00046	0.01919	0.02811	0.01319	0.27361	1.05783	0.82421
	1.50034	0.01736	0.02283	0.01191	0.23873	0.86239	0.67387
	1.39998	0.01665	0.02169	0.01144	0.23019	0.82171	0.6389
	1.30008	0.0161	0.02052	0.01108	0.22146	0.78183	0.60264
	1.20006	0.01584	0.01942	0.01075	0.21183	0.7413	0.56498
	1.10006	0.01527	0.01827	0.01052	0.20179	0.70031	0.52621
	1.0002	0.01496	0.01709	0.01022	0.19102	0.659	0.48617
	0.90016	0.01443	0.01592	0.00984	0.17945	0.61759	0.44482
	0.7997	0.01398	0.0147	0.00943	0.16707	0.57509	0.40209
	0.69981	0.01345	0.01344	0.00911	0.15398	0.53281	0.3586
	0.59986	0.01296	0.01222	0.00869	0.14004	0.49013	0.31387
	0.49979	0.01238	0.01092	0.00829	0.12537	0.44671	0.26845
	0.40006	0.01193	0.00957	0.00784	0.11002	0.40296	0.22152
	0.30007	0.01116	0.00819	0.00733	0.09403	0.35824	0.17304
	0.20006	0.01049	0.00674	0.00683	0.07751	0.31268	0.12245
	0.10022	0.00982	0.00521	0.00617	0.06048	0.26575	0.07088
	0.000149874	0.00901	0.00356	0.00557	0.04272	0.21742	0.01643
	-0.09983	0.0081	0.00186	0.0048	0.0247	0.1662	-0.04285
	-0.19989	0.00725	0.000149554	0.00422	0.00649	0.11351	-0.09945
	-0.29966	0.00645	-0.00148	0.00335	-0.0119	0.06019	-0.15226
	-0.39968	0.0054	-0.00312	0.00274	-0.03007	0.00706	-0.20296
	-0.49969	0.00451	-0.00471	0.00214	-0.04792	-0.04534	-0.25188
	-0.59967	0.0036	-0.00631	0.00158	-0.06543	-0.09655	-0.29915
	-0.69955	0.00276	-0.00784	0.00104	-0.08257	-0.14671	-0.34526
	-0.79969	0.00172	-0.00924	0.000555652	-0.09915	-0.19629	-0.39027
	-0.89951	0.000946363	-0.01074	0.000128016	-0.11516	-0.24449	-0.43361
	-0.99994	0.000185478	-0.0122	-0.000379968	-0.13072	-0.29238	-0.47565
	-1.1	-0.000534384	-0.01361	-0.000793357	-0.14548	-0.33948	-0.51651
	-1.19991	-0.00118	-0.01491	-0.00114	-0.15955	-0.38589	-0.55597
	-1.29977	-0.00185	-0.01624	-0.00154	-0.17281	-0.43185	-0.59424
	-1.39969	-0.00252	-0.01757	-0.0019	-0.18531	-0.47709	-0.63113
	-1.49978	-0.00306	-0.01882	-0.00223	-0.19691	-0.52238	-0.66677
	-1.9998	-0.0054	-0.02486	-0.00367	-0.24327	-0.73935	-0.82205
	-2.49972	-0.00752	-0.03053	-0.00491	-0.2758	-0.94981	-0.93687
	-3.00025	-0.00951	-0.03588	-0.00614	-0.29888	-1.14911	-1.01656
	-3.49971	-0.01135	-0.041	-0.00743	-0.31567	-1.34245	-1.0718
	-3.99968	-0.01308	-0.04581	-0.00866	-0.32799	-1.52744	-1.11012
	-4.49956	-0.01475	-0.05	-0.00991	-0.33719	-1.70215	-1.13738
	-4.99976	-0.01641	-0.05273	-0.01125	-0.34406	-1.86255	-1.15694
	-5.99974	-0.019	-0.05639	-0.01355	-0.35329	-2.14326	-1.18128
	-7.99973	-0.02432	-0.06176	-0.01814	-0.36336	-2.5424	-1.20178
	-9.9996	-0.02916	-0.06533	-0.02205	-0.36831	-2.77063	-1.20928
	-12.0005	-0.03363	-0.06744	-0.02574	-0.37158	-2.89804	-1.21188
	-14.0001	-0.03782	-0.06857	-0.02849	-0.37331	-2.96831	-1.21298
	-16.0001	-0.04155	-0.06899	-0.03082	-0.3733	-3.00877	-1.21312
	-17.9997	-0.04358	-0.06906	-0.03174	-0.37212	-3.01294	-1.2124
	-19.9996	-0.04386	-0.06902	-0.03203	-0.37075	-3.00146	-1.21124
	-18.0002	-0.04409	-0.06913	-0.03219	-0.37276	-3.01339	-1.21262
	-16.0003	-0.04368	-0.06905	-0.03182	-0.37368	-3.01007	-1.21299
	-14.0004	-0.0419	-0.0687	-0.03056	-0.37374	-2.97131	-1.21308
	-12.0002	-0.0398	-0.0676	-0.02915	-0.37265	-2.90312	-1.21214
	-10.0002	-0.03664	-0.06542	-0.02688	-0.36968	-2.78173	-1.20923
	-8.00041	-0.03316	-0.06191	-0.02437	-0.36569	-2.57564	-1.20196
	-6.00037	-0.02895	-0.05678	-0.02146	-0.35759	-2.2441	-1.18091
	-5.00043	-0.02648	-0.05343	-0.01972	-0.34988	-2.01626	-1.15595
	-4.50034	-0.02497	-0.05085	-0.0187	-0.34399	-1.88426	-1.1363
	-4.00031	-0.02351	-0.04694	-0.01785	-0.33629	-1.74092	-1.10891
	-3.50034	-0.02198	-0.04258	-0.01696	-0.32597	-1.58532	-1.07056
	-3.00015	-0.02035	-0.03794	-0.01592	-0.31188	-1.41741	-1.01632
	-2.50032	-0.01869	-0.03313	-0.01485	-0.29269	-1.23886	-0.93848
	-2.0002	-0.01693	-0.0281	-0.01368	-0.26664	-1.04995	-0.82758
	-1.50038	-0.01499	-0.02279	-0.0128	-0.23185	-0.85312	-0.67712
	-1.39999	-0.01437	-0.02163	-0.01191	-0.22319	-0.81264	-0.64219
	-1.30007	-0.01378	-0.02045	-0.01151	-0.2142	-0.7722	-0.60587
	-1.20003	-0.01339	-0.01934	-0.01127	-0.20481	-0.73147	-0.56835
	-1.10029	-0.01303	-0.01819	-0.01098	-0.19478	-0.69012	-0.52943
	-1.00026	-0.01256	-0.01702	-0.01061	-0.18389	-0.64841	-0.48925
	-0.89963	-0.01207	-0.01584	-0.01027	-0.17232	-0.60633	-0.44776
	-0.79979	-0.01156	-0.01463	-0.00994	-0.15999	-0.56354	-0.40529
	-0.69984	-0.01112	-0.01338	-0.00957	-0.14684	-0.52083	-0.36172
	-0.59975	-0.01058	-0.01211	-0.00913	-0.13289	-0.47766	-0.31704
	-0.49993	-0.00998	-0.01083	-0.00872	-0.11819	-0.43389	-0.27111
	-0.4	-0.00937	-0.00942	-0.00807	-0.10286	-0.38928	-0.22402
	-0.29997	-0.00858	-0.00809	-0.00775	-0.08685	-0.34432	-0.17551
	-0.20021	-0.00802	-0.00661	-0.00728	-0.07039	-0.29816	-0.12553
	-0.10014	-0.00742	-0.00509	-0.00666	-0.05335	-0.25056	-0.07385
	-7.49371e-05	-0.00654	-0.0034	-0.00599	-0.03572	-0.20117	-0.01934
	0.09974	-0.00557	-0.00169	-0.00518	-0.01754	-0.14875	0.03984
	0.19984	-0.00478	1.58122e-05	-0.00441	0.000873135	-0.09437	0.09636
	0.29962	-0.00387	0.00164	-0.00388	0.01933	-0.04003	0.14926
	0.39966	-0.0028	0.0033	-0.00321	0.03743	0.01413	0.20016
	0.49957	-0.00207	0.00489	-0.00255	0.05544	0.06727	0.24891
	0.59976	-0.00107	0.00647	-0.00211	0.07291	0.11902	0.29634
	0.69976	-0.000257326	0.00801	-0.00155	0.09005	0.16942	0.34242
	0.79962	0.000725007	0.00949	-0.00107	0.10651	0.21901	0.38724
	0.89975	0.00153	0.01091	-0.000737536	0.12275	0.26771	0.43055
	0.99981	0.00207	0.01238	-6.9466e-05	0.13819	0.31591	0.47249
	1.0998	0.00308	0.01373	0.000266644	0.15295	0.36264	0.51335
	1.19962	0.00382	0.01508	0.000678158	0.16706	0.40899	0.55283
	1.29966	0.0045	0.01642	0.00107	0.1803	0.45484	0.59117
	1.39955	0.00508	0.0177	0.0014	0.19274	0.50022	0.62812
	1.49963	0.00572	0.01899	0.00177	0.2044	0.54534	0.6638
	1.99951	0.00807	0.02501	0.00328	0.2506	0.762	0.81882
	2.49984	0.0102	0.03071	0.00452	0.28297	0.97161	0.93357
	2.99948	0.01222	0.03606	0.00579	0.30602	1.16999	1.01319
	3.49961	0.01415	0.04118	0.00703	0.32275	1.36241	1.06836
	3.99971	0.01601	0.04597	0.00822	0.33497	1.54347	1.10689
	4.4998	0.01766	0.0502	0.00947	0.34407	1.7142	1.13398
	4.99972	0.01933	0.05289	0.01087	0.35108	1.87068	1.15353
	5.99968	0.02219	0.05657	0.01315	0.36023	2.14275	1.17798
	7.99984	0.02751	0.06196	0.01774	0.37012	2.52732	1.19852
	9.99966	0.03261	0.06554	0.02173	0.37511	2.74848	1.20559
	12.0002	0.03716	0.06775	0.02506	0.3784	2.87391	1.20839
	13.9998	0.04073	0.06878	0.0277	0.37997	2.94256	1.20951
	15.9997	0.04321	0.06919	0.02969	0.38005	2.97634	1.20942
	17.9995	0.04406	0.06923	0.03023	0.37912	2.98657	1.20902
	19.9999	0.04391	0.0693	0.03019	0.37755	2.97871	1.2078

## Sheet: Figure 5h
X=Magnetic field (kOe)		CoxNiyN	CoxFeyN	CrxFeyN	CoxNiyFezN	CrxFeyCozNiwN	CrxFeyCozMnwN
Y=Moment (10^-3 emu)	19.9997	0.09986	0.10545	0.20871	1.20718	0.02026	0.13098
	17.9999	0.10084	0.11517	0.20893	1.2119	0.02017	0.1299
	15.9998	0.10136	0.11859	0.20868	1.21359	0.01941	0.1289
	14.0004	0.10049	0.11727	0.20743	1.21066	0.01816	0.12725
	12.0004	0.09842	0.11324	0.20595	1.20005	0.01674	0.12515
	10.0002	0.09482	0.10771	0.20348	1.17539	0.01501	0.12237
	7.99977	0.08969	0.10163	0.19994	1.12749	0.01314	0.11789
	6.00038	0.08203	0.09457	0.19489	1.04771	0.01101	0.10891
	5.00023	0.07397	0.08991	0.19091	0.9778	0.00987	0.10064
	4.50033	0.06862	0.08703	0.18797	0.93845	0.00924	0.09518
	4.00036	0.06283	0.08412	0.18471	0.89415	0.00884	0.08898
	3.50015	0.05682	0.08075	0.18019	0.84392	0.00838	0.08191
	3.0004	0.05053	0.07671	0.17398	0.78734	0.00797	0.0741
	2.5002	0.04404	0.0718	0.16508	0.7232	0.00749	0.06555
	2.00046	0.03723	0.06585	0.15238	0.65008	0.00709	0.05636
	1.5003	0.03018	0.05847	0.13482	0.5656	0.00656	0.04636
	1.39978	0.02869	0.05667	0.13019	0.54668	0.00628	0.04411
	1.29993	0.0272	0.05481	0.12534	0.52774	0.00611	0.04182
	1.20001	0.02576	0.05292	0.12065	0.508	0.00599	0.03974
	1.10001	0.02426	0.05097	0.1155	0.48747	0.00588	0.03749
	1.00001	0.02278	0.04885	0.10993	0.46616	0.00572	0.03521
	0.90011	0.02126	0.04663	0.104	0.44395	0.00566	0.03287
	0.79973	0.01974	0.04426	0.09763	0.42099	0.0055	0.03042
	0.6997	0.01817	0.04175	0.09074	0.39727	0.00541	0.02792
	0.59983	0.01662	0.03908	0.08369	0.3728	0.00523	0.02529
	0.49974	0.01505	0.03618	0.07602	0.34774	0.00505	0.02264
	0.39994	0.0134	0.03311	0.06776	0.32207	0.00493	0.01983
	0.30005	0.01174	0.02974	0.05914	0.29573	0.00474	0.01699
	0.20007	0.01003	0.0261	0.04989	0.26889	0.00455	0.01388
	0.10004	0.00826	0.02207	0.04141	0.24124	0.00413	0.01052
	0.000149874	0.00641	0.01755	0.03064	0.2127	0.00409	0.0069
	-0.09985	0.00456	0.01296	0.01972	0.18369	0.00343	0.0029
	-0.19988	0.00274	0.00855	0.00826	0.1539	0.00318	-0.00121
	-0.29985	0.000905036	0.00461	-0.0036	0.12513	0.00298	-0.00521
	-0.39981	-0.000864598	0.000972358	-0.01549	0.09857	0.0028	-0.00897
	-0.49964	-0.00259	-0.00239	-0.02718	0.07242	0.00262	-0.01276
	-0.59968	-0.00436	-0.00553	-0.03855	0.04689	0.00243	-0.01629
	-0.69974	-0.0061	-0.00839	-0.04954	0.02182	0.00228	-0.01964
	-0.79977	-0.0078	-0.01119	-0.05969	-0.00304	0.00204	-0.02292
	-0.89948	-0.00947	-0.01378	-0.06963	-0.02728	0.00233	-0.02602
	-1.00006	-0.0112	-0.01619	-0.07844	-0.05153	0.00189	-0.02909
	-1.09995	-0.0129	-0.01856	-0.08714	-0.07577	0.00191	-0.03197
	-1.19986	-0.01457	-0.02084	-0.09489	-0.10024	0.00176	-0.03473
	-1.29988	-0.01627	-0.02308	-0.10222	-0.12499	0.0016	-0.03732
	-1.3997	-0.01794	-0.02523	-0.10898	-0.15006	0.00152	-0.03985
	-1.49973	-0.01965	-0.02746	-0.11523	-0.17826	0.00141	-0.04232
	-1.99971	-0.0281	-0.0375	-0.13948	-0.31417	0.001	-0.05334
	-2.49964	-0.03635	-0.04634	-0.15578	-0.4491	0.000572795	-0.06326
	-2.99971	-0.04411	-0.05319	-0.16649	-0.5686	0.00017575	-0.07221
	-3.49956	-0.05165	-0.05876	-0.17373	-0.67234	-0.000310988	-0.08042
	-3.99962	-0.05871	-0.06304	-0.17876	-0.75781	-0.000738414	-0.08777
	-4.4996	-0.06535	-0.06674	-0.18253	-0.82895	-0.0016	-0.09433
	-4.99967	-0.0715	-0.07013	-0.18582	-0.88955	-0.00213	-0.09994
	-5.99954	-0.08028	-0.07512	-0.19053	-0.97945	-0.00335	-0.10831
	-7.9999	-0.0891	-0.08318	-0.19611	-1.09418	-0.00556	-0.11754
	-9.99949	-0.09483	-0.09006	-0.1996	-1.15509	-0.00758	-0.12206
	-11.9997	-0.09867	-0.09629	-0.20225	-1.18511	-0.00937	-0.12504
	-14.0002	-0.10082	-0.10117	-0.20391	-1.19957	-0.01083	-0.12721
	-15.9998	-0.10165	-0.10359	-0.20497	-1.20487	-0.01193	-0.12867
	-17.9997	-0.10146	-0.10098	-0.20473	-1.20468	-0.01264	-0.12984
	-19.9997	-0.10035	-0.09238	-0.20471	-1.20117	-0.01305	-0.1308
	-18.0004	-0.10116	-0.10155	-0.20513	-1.20575	-0.01291	-0.13015
	-16.0002	-0.10147	-0.10482	-0.20484	-1.20718	-0.01229	-0.12892
	-14.0005	-0.10067	-0.10335	-0.20398	-1.20437	-0.011	-0.12736
	-12.0002	-0.09846	-0.0994	-0.2024	-1.19325	-0.00963	-0.12511
	-10.0003	-0.09488	-0.09411	-0.19963	-1.16805	-0.00804	-0.12242
	-7.99983	-0.08953	-0.08819	-0.19623	-1.11955	-0.00608	-0.11779
	-6.00015	-0.08184	-0.08132	-0.19086	-1.03303	-0.004	-0.10883
	-5.00028	-0.07382	-0.07672	-0.1868	-0.96894	-0.00293	-0.10057
	-4.50016	-0.06835	-0.07397	-0.18383	-0.92959	-0.00222	-0.09504
	-4.00032	-0.06254	-0.07107	-0.1804	-0.88529	-0.00185	-0.08883
	-3.50024	-0.05643	-0.06775	-0.17584	-0.83507	-0.00137	-0.08174
	-3.00048	-0.05012	-0.06378	-0.16954	-0.77838	-0.000860629	-0.07393
	-2.50032	-0.04356	-0.05899	-0.16055	-0.71408	-0.000464224	-0.0654
	-2.00042	-0.03678	-0.05313	-0.14782	-0.64078	3.64635e-05	-0.05618
	-1.50044	-0.02969	-0.04581	-0.13007	-0.55637	0.000534398	-0.04611
	-1.39996	-0.0282	-0.04403	-0.12543	-0.53733	0.000810788	-0.04382
	-1.30001	-0.02669	-0.04216	-0.12069	-0.51843	0.001	-0.04155
	-1.20018	-0.02525	-0.04035	-0.11596	-0.49858	0.00114	-0.03939
	-1.10021	-0.02373	-0.03834	-0.11072	-0.47799	0.00125	-0.03712
	-1.00015	-0.02224	-0.03625	-0.10513	-0.45664	0.00136	-0.0348
	-0.89971	-0.02071	-0.03398	-0.09921	-0.43435	0.00148	-0.03234
	-0.79969	-0.01919	-0.03166	-0.09284	-0.41124	0.00165	-0.02994
	-0.69981	-0.01763	-0.02918	-0.08617	-0.3875	0.00182	-0.02748
	-0.59998	-0.01605	-0.02644	-0.0789	-0.36287	0.00193	-0.02485
	-0.49994	-0.01443	-0.0236	-0.07125	-0.33756	0.0021	-0.02216
	-0.4	-0.0128	-0.02048	-0.06294	-0.31173	0.00228	-0.01933
	-0.30015	-0.01112	-0.01709	-0.05436	-0.28519	0.00243	-0.01631
	-0.20017	-0.00938	-0.01339	-0.04502	-0.25807	0.00263	-0.01316
	-0.10015	-0.00761	-0.00938	-0.03527	-0.2302	0.0028	-0.00978
	-0.000312238	-0.00576	-0.00486	-0.02494	-0.20129	0.00325	-0.00602
	0.09982	-0.0039	-0.000199752	-0.01388	-0.1718	0.00343	-0.00179
	0.19977	-0.00197	0.00418	-0.00218	-0.14174	0.00377	0.00248
	0.29979	-0.000184181	0.00822	0.00957	-0.11379	0.00392	0.00652
	0.39969	0.00162	0.0118	0.02141	-0.08635	0.00418	0.01064
	0.49957	0.00342	0.01513	0.03309	-0.05974	0.0043	0.01434
	0.59961	0.00514	0.01824	0.04442	-0.03376	0.00451	0.01778
	0.69973	0.0069	0.02114	0.05523	-0.00815	0.00459	0.02128
	0.79978	0.00862	0.02392	0.06562	0.01685	0.00475	0.02429
	0.89987	0.01032	0.02654	0.07533	0.04141	0.00508	0.02738
	0.99989	0.01203	0.02896	0.08435	0.06601	0.00493	0.03027
	1.09982	0.01376	0.03134	0.09293	0.09325	0.00516	0.03302
	1.19979	0.01542	0.03363	0.10067	0.11584	0.0052	0.03564
	1.29963	0.01716	0.03583	0.108	0.14017	0.00532	0.03816
	1.39959	0.01883	0.03795	0.11473	0.16542	0.00541	0.04061
	1.49957	0.02054	0.04025	0.12102	0.19383	0.0055	0.043
	1.99984	0.02903	0.05022	0.14523	0.33017	0.00591	0.05382
	2.49974	0.03729	0.05898	0.16142	0.46397	0.00632	0.06359
	2.99982	0.04509	0.06581	0.17214	0.58216	0.00675	0.07244
	3.49956	0.05253	0.0714	0.17928	0.68432	0.00716	0.08054
	3.99978	0.05955	0.07574	0.18435	0.76878	0.00761	0.08792
	4.49953	0.06616	0.0794	0.18835	0.83874	0.00816	0.0944
	4.99976	0.07222	0.08284	0.19136	0.89835	0.00872	0.10012
	5.99953	0.08094	0.08798	0.19621	0.98696	0.00981	0.10843
	7.99979	0.08941	0.09621	0.20186	1.10015	0.01209	0.11763
	9.99972	0.09499	0.10325	0.20518	1.16014	0.01399	0.12205
	11.9997	0.09875	0.10939	0.20821	1.18979	0.01561	0.12494
	13.9996	0.10069	0.11424	0.20986	1.20394	0.01707	0.12705
	15.9996	0.10143	0.11581	0.21112	1.20876	0.01817	0.12857
	17.9997	0.10113	0.11315	0.21097	1.20838	0.01883	0.12974
	19.9995	0.0998	0.10341	0.21081	1.20471	0.01917	0.13045

## Sheet: Figure 5i
2D materials	Ms (emu)	HC (Oe)
VN	0.044	0
CrN	0.068	188
MnN	0.031	0
Fe2N	0.377	252
CoN	2.981	405
NiN	1.207	18
CoxNiyN	0.099	0
CoxFeyN	0.115	250
CrxFeyN	0.208	256
CoxNiyFezN	1.207	759
CrxFeyCozNiwN	0.02	0
CrxFeyCozMnwN	0.13	0

[truncated: 10 more sheets: Figure S4a, Figure S4b, Figure S10b, Figure S10c, Figure S11b, Figure S11c, Figure S19a, Figure S19b, Figure S20, Figure S21]
